# Supplementary material for: Competitive interactions shape mammalian brain network dynamics and computation
Source: Nat Neurosci. 2026 Mar 11;29(4):915–33. doi: 10.1038/s41593-026-02205-3 (PMC13061630; doi:10.1038/s41593-026-02205-3)
Supplement: Supplementary file 3 — Statistical results for human dataset. [file 41593_2026_2205_MOESM3_ESM.xlsx]

## Sheet: FC fit
Row	Baseline_Mean	Baseline_SD	Altered_Mean	Altered_SD	tStat	df	Effect_Size	CI_Lower	CI_Upper	pVal	Sig
POS_vs_POSNEG	5.10e-01	4.12e-02	7.42e-01	8.86e-02	-26.40	99	-3.33	-4.10	-2.81	p < 0.001	***

## Sheet: FC Anticorrelations
Row	Baseline_Mean	Baseline_SD	Altered_Mean	Altered_SD	tStat	df	pVal	Effect_Size	CI_Lower	CI_Upper	FDR_pVal	Sig
POS_vs_POSNEG	3.42e-02	3.94e-02	2.39e-01	1.62e-01	-14.40	99	0.00000	-1.73	-2.04	-1.50	p-FDR < 0.001	***

## Sheet: GEC Anticorrelations
Row	Baseline_Mean	Baseline_SD	Altered_Mean	Altered_SD	tStat	df	pVal	Effect_Size	CI_Lower	CI_Upper	FDR_pVal	Sig
POS_vs_POSNEG	0.00e+00	0.00e+00	2.57e-01	7.85e-02	-32.70	99	0.00000	-4.60	-5.56	-3.96	p-FDR < 0.001	***

## Sheet: Metastability
Row	Baseline_Mean	Baseline_SD	Altered_Mean	Altered_SD	tStat	df	Effect_Size	CI_Lower	CI_Upper	pVal	Sig
POS_vs_POSNEG	1.52e-01	1.85e-02	1.33e-01	2.91e-02	8.32	99	0.80	0.62	1.00	p < 0.001	***

## Sheet: Local-global hierarchy
Row	Baseline_Mean	Baseline_SD	Altered_Mean	Altered_SD	tStat	df	Effect_Size	CI_Lower	CI_Upper	pVal	Sig
POS_vs_POSNEG	1.52e-02	3.76e-03	1.95e-02	7.97e-03	-5.66	99	-0.69	-0.88	-0.52	p < 0.001	***

## Sheet: Hierarchy of irreversibility
Row	Baseline_Mean	Baseline_SD	Altered_Mean	Altered_SD	tStat	df	pVal	Effect_Size	CI_Lower	CI_Upper	FDR_pVal	Sig
POS_vs_POSNEG	8.97e-06	4.45e-06	6.20e-05	1.74e-04	-3.03	99	0.00310	-0.43	-0.72	-0.34	0.003	**

## Sheet: Synergy
Row	Baseline_Mean	Baseline_SD	Altered_Mean	Altered_SD	tStat	df	Effect_Size	CI_Lower	CI_Upper	pVal	Sig
POS_vs_POSNEG	5.84e-01	1.29e-01	8.25e-01	2.77e-01	-12.81	99	-1.11	-1.29	-0.97	p < 0.001	***

## Sheet: NeuroSynth matching
Row	Baseline_Mean	Baseline_SD	Altered_Mean	Altered_SD	tStat	df	Effect_Size	CI_Lower	CI_Upper	pVal	Sig
POS_vs_POSNEG	2.90e-01	9.55e-03	3.52e-01	5.11e-02	-14.12	99	-1.68	-1.99	-1.45	p < 0.001	***

## Sheet: Computational capacity
Row	Baseline_Mean	Baseline_SD	Altered_Mean	Altered_SD	tStat	df	Effect_Size	CI_Lower	CI_Upper	pVal	Sig
POS_vs_POSNEG	4.27e+00	1.94e-01	4.35e+00	3.33e-01	-2.62	99	-0.30	-0.49	-0.09	0.010	*

## Sheet: Max Synchro
Row	Baseline_Mean	Baseline_SD	Altered_Mean	Altered_SD	tStat	df	pVal	Effect_Size	CI_Lower	CI_Upper	FDR_pVal	Sig
POS_vs_POSNEG	8.37e-01	6.73e-02	7.25e-01	1.47e-01	9.48	99	0.00000	0.97	0.80	1.18	p-FDR < 0.001	***

[truncated: 13 more sheets: Idiff, SSIM, AvgLength, AvgWeight, Clustering, Modularity, MI, PV_SST, T1wT2w, CellTypes, Genes, Receptors, LaminarSimilarity]
