# Supplementary material for: Competitive interactions shape mammalian brain network dynamics and computation
Source: Nat Neurosci. 2026 Mar 11;29(4):915–33. doi: 10.1038/s41593-026-02205-3 (PMC13061630; doi:10.1038/s41593-026-02205-3)
Supplement: Supplementary file 4 — Statistical results for macaque dataset. [file 41593_2026_2205_MOESM4_ESM.xlsx]

## Sheet: FC fit
Row	Baseline_Mean	Baseline_SD	Altered_Mean	Altered_SD	tStat	df	Effect_Size	CI_Lower	CI_Upper	pVal	Sig
POS_vs_POSNEG	6.17e-01	3.21e-02	7.52e-01	5.22e-02	-9.06	18	-3.04	-4.80	-2.21	p < 0.001	***

## Sheet: FC Anticorrelations
Row	Baseline_Mean	Baseline_SD	Altered_Mean	Altered_SD	tStat	df	pVal	Effect_Size	CI_Lower	CI_Upper	FDR_pVal	Sig
POS_vs_POSNEG	3.00e-02	2.55e-02	3.41e-01	9.38e-02	-14.64	18	0.00000	-4.40	-10.53	-2.58	p-FDR < 0.001	***

## Sheet: GEC Anticorrelations
Row	Baseline_Mean	Baseline_SD	Altered_Mean	Altered_SD	tStat	df	pVal	Effect_Size	CI_Lower	CI_Upper	FDR_pVal	Sig
POS_vs_POSNEG	0.00e+00	0.00e+00	3.84e-01	7.00e-02	-23.91	18	0.00000	-7.54	-26.59	-4.41	p-FDR < 0.001	***

## Sheet: Metastability
Row	Baseline_Mean	Baseline_SD	Altered_Mean	Altered_SD	tStat	df	Effect_Size	CI_Lower	CI_Upper	pVal	Sig
POS_vs_POSNEG	1.64e-01	1.77e-02	1.23e-01	2.55e-02	6.42	18	1.78	0.99	3.40	p < 0.001	***

## Sheet: Local-global hierarchy
Row	Baseline_Mean	Baseline_SD	Altered_Mean	Altered_SD	tStat	df	Effect_Size	CI_Lower	CI_Upper	pVal	Sig
POS_vs_POSNEG	2.95e-02	5.82e-03	4.24e-02	1.95e-02	-3.00	18	-0.87	-1.36	-0.46	0.008	**

## Sheet: Hierarchy of irreversibility
Row	Baseline_Mean	Baseline_SD	Altered_Mean	Altered_SD	tStat	df	pVal	Effect_Size	CI_Lower	CI_Upper	FDR_pVal	Sig
POS_vs_POSNEG	1.06e-04	5.88e-05	3.81e-03	5.40e-03	-2.99	18	0.00786	-0.94	-1.37	-0.71	0.008	**

## Sheet: Synergy
Row	Baseline_Mean	Baseline_SD	Altered_Mean	Altered_SD	tStat	df	Effect_Size	CI_Lower	CI_Upper	pVal	Sig
POS_vs_POSNEG	5.15e-02	1.19e-02	2.73e-01	1.15e-01	-8.76	18	-2.64	-4.25	-1.89	p < 0.001	***

## Sheet: Computational capacity
Row	Baseline_Mean	Baseline_SD	Altered_Mean	Altered_SD	tStat	df	Effect_Size	CI_Lower	CI_Upper	pVal	Sig
POS_vs_POSNEG	4.31e+00	2.37e-01	4.63e+00	4.90e-01	-2.62	18	-0.81	-1.64	-0.21	0.017	*

## Sheet: Max Synchro
Row	Baseline_Mean	Baseline_SD	Altered_Mean	Altered_SD	tStat	df	pVal	Effect_Size	CI_Lower	CI_Upper	FDR_pVal	Sig
POS_vs_POSNEG	8.47e-01	6.35e-02	6.36e-01	1.02e-01	9.63	18	0.00000	2.42	1.49	4.49	p-FDR < 0.001	***

## Sheet: Idiff
Row	Baseline_Mean	Baseline_SD	Altered_Mean	Altered_SD	tStat	df	Effect_Size	CI_Lower	CI_Upper	pVal	Sig
POS_vs_POSNEG	1.91e-01	6.39e-02	4.12e-01	7.34e-02	-12.29	18	-3.12	-4.51	-2.44	p < 0.001	***

[truncated: 11 more sheets: SSIM, AvgLength, AvgWeight, Clustering, Modularity, MI, PV_SST, T1wT2w, CellTypes, Genes, Receptors]
