# Supplementary material for: Competitive interactions shape mammalian brain network dynamics and computation
Source: Nat Neurosci. 2026 Mar 11;29(4):915–33. doi: 10.1038/s41593-026-02205-3 (PMC13061630; doi:10.1038/s41593-026-02205-3)
Supplement: Supplementary file 5 — Statistical results for mouse dataset. [file 41593_2026_2205_MOESM5_ESM.xlsx]

## Sheet: FC fit
Row	Baseline_Mean	Baseline_SD	Altered_Mean	Altered_SD	tStat	df	Effect_Size	CI_Lower	CI_Upper	pVal	Sig
POS_vs_POSNEG	7.70e-01	4.43e-02	8.95e-01	3.21e-02	-5.92	9	-3.06	-4.72	-2.42	p < 0.001	***

## Sheet: FC Anticorrelations
Row	Baseline_Mean	Baseline_SD	Altered_Mean	Altered_SD	tStat	df	pVal	Effect_Size	CI_Lower	CI_Upper	FDR_pVal	Sig
POS_vs_POSNEG	1.96e-03	4.30e-03	2.72e-01	1.01e-01	-8.56	9	0.00001	-3.55	-8.18	-2.26	p-FDR < 0.001	***

## Sheet: GEC Anticorrelations
Row	Baseline_Mean	Baseline_SD	Altered_Mean	Altered_SD	tStat	df	pVal	Effect_Size	CI_Lower	CI_Upper	FDR_pVal	Sig
POS_vs_POSNEG	0.00e+00	0.00e+00	2.85e-01	3.61e-02	-24.94	9	0.00000	-10.51	-22.63	-8.79	p-FDR < 0.001	***

## Sheet: Metastability
Row	Baseline_Mean	Baseline_SD	Altered_Mean	Altered_SD	tStat	df	Effect_Size	CI_Lower	CI_Upper	pVal	Sig
POS_vs_POSNEG	1.80e-01	9.51e-03	1.48e-01	1.68e-02	5.65	9	2.16	1.38	4.08	p < 0.001	***

## Sheet: Local-global hierarchy
Row	Baseline_Mean	Baseline_SD	Altered_Mean	Altered_SD	tStat	df	Effect_Size	CI_Lower	CI_Upper	pVal	Sig
POS_vs_POSNEG	1.71e-02	3.86e-03	3.17e-02	1.38e-02	-4.00	9	-1.35	-2.23	-1.01	0.003	**

## Sheet: Hierarchy of irreversibility
Row	Baseline_Mean	Baseline_SD	Altered_Mean	Altered_SD	tStat	df	pVal	Effect_Size	CI_Lower	CI_Upper	FDR_pVal	Sig
POS_vs_POSNEG	1.63e-05	3.95e-06	3.43e-04	6.60e-04	-1.57	9	0.15166	-0.66	-1.89	-0.54	0.152	n.s.

## Sheet: Synergy
Row	Baseline_Mean	Baseline_SD	Altered_Mean	Altered_SD	tStat	df	Effect_Size	CI_Lower	CI_Upper	pVal	Sig
POS_vs_POSNEG	3.78e-01	5.30e-02	6.12e-01	1.23e-01	-7.50	8	-2.30	-4.06	-1.78	p < 0.001	***

## Sheet: Computational capacity
Row	Baseline_Mean	Baseline_SD	Altered_Mean	Altered_SD	tStat	df	Effect_Size	CI_Lower	CI_Upper	pVal	Sig
POS_vs_POSNEG	4.15e+00	1.31e-01	4.45e+00	1.62e-01	-7.72	9	-1.94	-3.81	-1.31	p < 0.001	***

## Sheet: Max Synchro
Row	Baseline_Mean	Baseline_SD	Altered_Mean	Altered_SD	tStat	df	pVal	Effect_Size	CI_Lower	CI_Upper	FDR_pVal	Sig
POS_vs_POSNEG	9.33e-01	1.53e-02	7.97e-01	7.40e-02	6.10	9	0.00018	2.40	1.74	4.14	p-FDR < 0.001	***

## Sheet: Idiff
Row	Baseline_Mean	Baseline_SD	Altered_Mean	Altered_SD	tStat	df	Effect_Size	CI_Lower	CI_Upper	pVal	Sig
POS_vs_POSNEG	3.13e-01	4.51e-02	4.75e-01	5.03e-02	-9.99	9	-3.19	-4.77	-2.61	p < 0.001	***

[truncated: 10 more sheets: SSIM, AvgLength, AvgWeight, Clustering, Modularity, MI, PV_SST, T1wT2w, CellTypes, Genes]
