# Supplementary material for: Competitive interactions shape mammalian brain network dynamics and computation
Source: Nat Neurosci. 2026 Mar 11;29(4):915–33. doi: 10.1038/s41593-026-02205-3 (PMC13061630; doi:10.1038/s41593-026-02205-3)
Supplement: Supplementary file 6 — Statistical source data for Fig. 2. [file 41593_2026_2205_MOESM6_ESM.xlsx]

## Sheet: Fig2c_Human
Coop-only	Coop+Compet
0.45594	0.6896
0.51134	0.75098
0.57938	0.82689
0.4694	0.77049
0.47715	0.62996
0.54961	0.80142
0.46957	0.85619
0.55103	0.79564
0.45503	0.57379
0.49367	0.73346
0.52108	0.8057
0.49495	0.64968
0.48844	0.51555
0.51737	0.6747
0.54801	0.8838
0.48843	0.74472
0.5038	0.55677
0.53735	0.85335
0.52088	0.84652
0.58119	0.72562
0.56546	0.59813
0.56108	0.86813
0.57116	0.81507
0.48176	0.72208
0.44005	0.665
0.48811	0.63341
0.54346	0.81854
0.53404	0.75744
0.5031	0.76523
0.51985	0.8016
0.45257	0.62435
0.49822	0.69692
0.53344	0.7782
0.47215	0.8352
0.44011	0.81454
0.46282	0.68788
0.55343	0.7573
0.47975	0.61197
0.51459	0.68306
0.46199	0.776
0.43857	0.47092
0.55434	0.77991
0.58663	0.73978
0.53399	0.81622
0.52605	0.79442
0.50544	0.81978
0.53389	0.85334
0.4474	0.80836
0.55574	0.76027
0.49758	0.72258
0.4314	0.85214
0.46037	0.75475
0.51515	0.73537
0.52801	0.58355
0.49052	0.76448
0.4809	0.69585
0.47726	0.5006
0.50531	0.76192
0.48799	0.83825
0.43788	0.82202
0.5373	0.82706
0.52354	0.76577
0.53949	0.68019
0.52069	0.70961
0.59471	0.77157
0.54156	0.59396
0.48949	0.72025
0.52891	0.82926
0.48558	0.71018
0.52661	0.75947
0.54871	0.77801
0.43342	0.49282
0.54786	0.80792
0.49199	0.76207
0.53541	0.67965
0.51354	0.74571
0.53707	0.67188
0.52259	0.7765
0.55708	0.76486
0.52921	0.75997
0.53055	0.74232
0.53195	0.79772
0.55493	0.80848
0.56557	0.79869
0.48765	0.72946
0.54348	0.79118
0.44924	0.84966
0.50822	0.60459
0.51068	0.79483
0.49753	0.82084
0.49917	0.68539
0.53764	0.77224
0.44391	0.74515
0.48151	0.80593
0.53177	0.82596
0.53629	0.81556
0.42124	0.67775
0.45071	0.7567
0.54177	0.79813
0.61761	0.65701

## Sheet: Fig2c_Macaque
Coop-only	Coop+Compet
0.67103	0.72305
0.64706	0.74401
0.63301	0.76316
0.68623	0.68294
0.62608	0.76199
0.64241	0.73268
0.6141	0.72399
0.59824	0.70665
0.5909	0.79075
0.59066	0.78855
0.57935	0.78001
0.60604	0.69024
0.61974	0.75468
0.55828	0.63279
0.59283	0.82168
0.64996	0.76984
0.60456	0.76484
0.60468	0.84572
0.60304	0.81681

## Sheet: Fig2c_Mouse
Coop-only	Coop+Compet
0.81417	0.86873
0.77017	0.91892
0.81424	0.90494
0.81412	0.85818
0.75174	0.92662
0.73748	0.92806
0.69974	0.93071
0.78857	0.83977
0.70643	0.88314
0.803	0.89574
