# Supplementary material for: Competitive interactions shape mammalian brain network dynamics and computation
Source: Nat Neurosci. 2026 Mar 11;29(4):915–33. doi: 10.1038/s41593-026-02205-3 (PMC13061630; doi:10.1038/s41593-026-02205-3)
Supplement: Supplementary file 7 — Statistical source data for Fig. 3. [file 41593_2026_2205_MOESM7_ESM.xlsx]

## Sheet: Fig3a_Clustering
Human			Macaque			Mouse
Positive edges	Negative edges		Positive edges	Negative edges		Positive edges	Negative edges
0.11621	0.0080348		0.10178	NaN		0.057051	0.030083
0.078085	0.013051		0.046406	0.046724		0.077249	0.010239
0.089398	0.023665		0.053833	0.031049		0.093953	0.01407
0.11002	0.0061168		0.052014	0.051271		0.075582	0.015311
0.10446	0.0031547		0.051315	0.050622		0.098105	0.01641
0.12103	0.0068471		0.04437	0.053737		0.090598	0.019143
0.080844	0.011955		0.04781	0.040963		0.092938	0.0091426
0.073335	0.026999		0.047854	0.045955		0.060087	0.016909
0.10804	0.006102		0.047076	0.041488		0.066375	0.013942
0.078095	0.02216		0.066662	0.025566		0.061832	0.021091
0.084903	0.0082831		0.056746	0.039477
0.13607	0.0048356		0.046108	0.046823
0.089063	0.0016273		0.038837	0.058497
0.085521	0.0099721		0.057752	0.044019
0.073016	NaN		0.047751	0.047635
0.1251	0.0094997		0.047026	0.03097
0.15328	0.0063264		0.056872	0.031461
0.07709	0.027734		0.053717	0.039544
0.10219	0.01807		0.060241	0.041374
0.066503	0.012485
0.12049	0.0027543
0.057857	0.019247
0.10273	0.0085921
0.077002	0.018621
0.08072	0.0057861
0.1104	0.0074527
0.087875	0.022845
0.081933	0.016179
0.067112	0.02072
0.066386	0.029763
0.078652	0.0069567
0.14301	NaN
0.052811	0.028381
0.08583	0.011659
0.08649	0.011194
0.08905	0.0066269
0.085448	0.011308
0.077656	0.0072735
0.10072	0.0093632
0.097128	0.0066149
0.11742	0.00099735
0.065947	0.026867
0.078083	0.025924
0.11958	0.004902
0.071781	0.027026
0.071719	0.018437
0.066523	0.026496
0.091688	0.016926
0.051903	0.032861
0.098821	0.0085724
0.082525	0.023929
0.089464	0.0092061
0.084379	0.014389
0.14262	0.005041
0.063763	0.020108
0.11345	0.013805
0.09021	0.0056034
0.082194	0.013731
0.067209	0.024001
0.0884	0.0083829
0.073693	0.017032
0.09277	NaN
0.11758	0.0064881
0.13014	0.0096157
0.088718	0.013856
0.13565	0.0047072
0.10909	0.0057563
0.070907	0.034719
0.11325	0.012956
0.080387	0.0079565
0.071076	0.031665
0.14716	0.00029287
0.057884	0.027596
0.10948	0.018678
0.12936	0.0058146
0.083719	NaN
0.086363	0.005976
0.065862	0.025203
0.16679	0.0049044
0.075764	0.014862
0.095135	0.0090052
0.14149	0.0026654
0.066597	0.018265
0.067759	0.03048
0.089565	0.022799
0.10293	0.020816
0.088921	NaN
0.088234	0.007023
0.090957	0.019035
0.084931	0.018812
0.045946	NaN
0.076944	0.025198
0.10354	NaN
0.1162	0.010213
0.080007	0.01785
0.067242	0.0082102
0.097446	0.0036459
0.1038	0.0076392
0.11458	0.0076395
0.14814	0.0005397

## Sheet: Fig3b_Modularity
Human			Macaque			Mouse
Positive edges	Negative edges		Positive edges	Negative edges		Positive edges	Negative edges
0.43669	0.44125		0.26462	0.3744		0.47324	0.32374
0.48036	0.4331		0.42491	0.23883		0.45	0.33733
0.45494	0.42972		0.42678	0.27123		0.42734	0.34674
0.44979	0.45223		0.37759	0.2424		0.37432	0.33587
0.46805	0.56119		0.40648	0.21394		0.41652	0.35953
0.46375	0.48303		0.35661	0.21089		0.43544	0.35717
0.45528	0.40928		0.38638	0.20971		0.43068	0.36217
0.51245	0.44499		0.42964	0.21578		0.42373	0.34767
0.4272	0.44901		0.32731	0.21416		0.42085	0.33565
0.47662	0.41473		0.33947	0.24046		0.40926	0.31183
0.49042	0.46085		0.32487	0.23426
0.47464	0.44697		0.39206	0.21052
0.41136	0.5579		0.3154	0.23857
0.46436	0.4803		0.43314	0.22614
0.48315	0.48775		0.36944	0.20824
0.46172	0.45229		0.39089	0.25062
0.43121	0.47091		0.38201	0.24538
0.48945	0.47397		0.34204	0.2529
0.44326	0.47229		0.38287	0.21616
0.46989	0.42359
0.44591	0.5178
0.48148	0.46171
0.41161	0.45334
0.47011	0.41392
0.43331	0.42471
0.44361	0.49291
0.48159	0.42316
0.44613	0.47485
0.45795	0.46269
0.50313	0.40059
0.48238	0.46287
0.44229	0.49516
0.49342	0.40649
0.51418	0.4941
0.47206	0.42569
0.42768	0.38374
0.52168	0.3721
0.49287	0.48564
0.44794	0.39058
0.43006	0.46897
0.42502	0.56351
0.48188	0.42415
0.42083	0.42613
0.43243	0.47043
0.49201	0.42995
0.46931	0.47572
0.541	0.44284
0.48378	0.4101
0.45012	0.36689
0.47519	0.41462
0.44859	0.42683
0.44072	0.51729
0.4366	0.41181
0.39229	0.47404
0.50247	0.41353
0.44668	0.42448
0.43941	0.53308
0.48049	0.4778
0.50345	0.38585
0.49177	0.45107
0.4859	0.4105
0.48746	0.41237
0.42337	0.42527
0.42132	0.43801
0.42804	0.45352
0.39924	0.49736
0.43603	0.3898
0.47259	0.36662
0.46772	0.4472
0.43061	0.43612
0.44951	0.37652
0.433	0.62724
0.49826	0.39955
0.47766	0.42365
0.4452	0.43206
0.461	0.46488
0.46528	0.51129
0.47229	0.44978
0.45614	0.49512
0.4436	0.40507
0.46713	0.46388
0.36066	0.4618
0.49978	0.47281
0.48211	0.39673
0.45841	0.42637
0.48439	0.43487
0.48159	0.41899
0.46048	0.3949
0.48113	0.49249
0.4662	0.38214
0.50589	0.46381
0.49282	0.41075
0.44562	0.3782
0.45999	0.45102
0.46116	0.44583
0.48875	0.41521
0.4536	0.43028
0.45897	0.42204
0.41657	0.44118
0.39876	0.49176

## Sheet: Fig3c_Length
Human			Macaque			Mouse
Positive edges	Negative edges		Positive edges	Negative edges		Positive edges	Negative edges
0.34828	0.47616		0.39603	0.45317		0.38781	0.48758
0.3397	0.45671		0.3617	0.45899		0.40002	0.48536
0.32951	0.48899		0.36333	0.46903		0.39965	0.48821
0.31891	0.47738		0.36836	0.45355		0.39225	0.51693
0.35705	0.46184		0.36819	0.4605		0.39618	0.48715
0.33345	0.44321		0.36882	0.44945		0.40675	0.45801
0.33658	0.45991		0.37429	0.44028		0.39786	0.49495
0.34337	0.44776		0.36427	0.46024		0.40198	0.47947
0.34358	0.48541		0.37637	0.43689		0.40054	0.48105
0.34072	0.46773		0.37836	0.44625		0.39595	0.47467
0.3318	0.47116		0.38406	0.4342
0.32801	0.52644		0.37433	0.44107
0.38132	0.47698		0.38728	0.42314
0.3393	0.47765		0.36099	0.46598
0.3466	0.41478		0.37258	0.4417
0.34955	0.45076		0.3738	0.44932
0.35877	0.51063		0.37356	0.45004
0.33889	0.47118		0.37615	0.44562
0.33192	0.47469		0.37001	0.44864
0.31536	0.44839
0.36108	0.50712
0.3403	0.4498
0.34943	0.42812
0.32026	0.48643
0.35262	0.47109
0.35933	0.45974
0.3354	0.46453
0.35305	0.4529
0.32899	0.48266
0.33379	0.43928
0.34183	0.47233
0.34671	0.5451
0.33857	0.45766
0.32845	0.43197
0.34604	0.47142
0.36365	0.52692
0.3554	0.45331
0.3388	0.47905
0.35994	0.48874
0.34204	0.43796
0.36238	0.52174
0.31904	0.4446
0.33898	0.44778
0.33704	0.52043
0.32126	0.45029
0.32933	0.4391
0.31595	0.43303
0.33128	0.47635
0.33526	0.46033
0.34664	0.48301
0.33892	0.46085
0.3278	0.42622
0.36166	0.44833
0.35062	0.56074
0.34212	0.45431
0.34436	0.46199
0.34325	0.5593
0.33382	0.47005
0.35429	0.44131
0.35533	0.44861
0.33045	0.42393
0.3437	0.49004
0.36164	0.47541
0.35197	0.49503
0.3445	0.503
0.36509	0.56207
0.34817	0.49665
0.35247	0.44231
0.3389	0.53303
0.33584	0.50709
0.33389	0.45457
0.32728	0.41167
0.32398	0.47118
0.34753	0.46788
0.33099	0.50145
0.33501	0.45722
0.33902	0.48074
0.32982	0.45373
0.33703	0.46627
0.35521	0.45374
0.34094	0.51395
0.36883	0.46111
0.31812	0.47399
0.34578	0.44473
0.34	0.44173
0.34933	0.43583
0.351	0.46415
0.361	0.50767
0.33116	0.4615
0.35728	0.44986
0.32009	0.46716
0.33472	0.43876
0.36396	0.47648
0.35087	0.49675
0.34843	0.49011
0.33007	0.46479
0.35221	0.46
0.35463	0.45762
0.35179	0.48379
0.36824	0.47482

## Sheet: Fig3d_Weight
Human			Macaque			Mouse
Positive edges	Negative edges		Positive edges	Negative edges		Positive edges	Negative edges
0.024614	0.0084161		0.016989	0.0042109		0.01327	0.0048218
0.017715	0.0068224		0.011588	0.0038388		0.014027	0.0047807
0.02078	0.008074		0.012245	0.0038367		0.017371	0.0055817
0.024576	0.0081307		0.011855	0.0046446		0.015211	0.0049751
0.020734	0.0051397		0.011628	0.0043035		0.019542	0.0072203
0.026629	0.0090648		0.011694	0.0061022		0.018289	0.0061814
0.019189	0.0076697		0.012526	0.0052816		0.016868	0.005666
0.017002	0.0069514		0.011776	0.0041806		0.012459	0.0044697
0.024049	0.0068979		0.01313	0.0075272		0.013054	0.0046201
0.018441	0.0068379		0.015178	0.0075683		0.013867	0.0052656
0.01937	0.0073686		0.013356	0.0061608
0.028362	0.0081354		0.011738	0.005392
0.01799	0.0045984		0.010582	0.0061886
0.019453	0.0069201		0.013449	0.0047977
0.01827	0.0069457		0.012879	0.0064921
0.026924	0.0094029		0.011088	0.0044925
0.027792	0.0065455		0.012738	0.0049621
0.018129	0.0070372		0.013121	0.0058596
0.022592	0.0075667		0.014693	0.0060464
0.015727	0.0055962
0.024398	0.00662
0.014543	0.0058798
0.022596	0.0091219
0.017434	0.0059775
0.018055	0.0056189
0.023565	0.0076441
0.020267	0.0078538
0.021439	0.0082112
0.016125	0.0063322
0.017273	0.0076844
0.017114	0.0057044
0.027703	0.0085295
0.014182	0.0058225
0.019596	0.0071702
0.019537	0.0076846
0.017131	0.0057868
0.020321	0.0073304
0.016661	0.0052102
0.023281	0.0084107
0.023658	0.0087524
0.021897	0.0038616
0.017229	0.0068922
0.021127	0.0076073
0.025273	0.0079618
0.016368	0.0063168
0.017444	0.0072696
0.017295	0.0066576
0.019688	0.0078086
0.012977	0.0056552
0.021142	0.0080227
0.018409	0.0075656
0.020694	0.0072172
0.020957	0.0083376
0.028486	0.0075449
0.014998	0.0066655
0.025555	0.010004
0.018348	0.0044652
0.018188	0.0067703
0.016382	0.0063579
0.018907	0.0063695
0.020227	0.0087394
0.019343	0.0070982
0.023553	0.0074246
0.026507	0.0079758
0.020102	0.0061037
0.025896	0.0053508
0.021848	0.0073517
0.017918	0.0079684
0.024241	0.0075588
0.017747	0.0056459
0.018226	0.0070138
0.029767	0.0056748
0.014647	0.00576
0.023954	0.0088053
0.027738	0.0085957
0.018328	0.006772
0.017366	0.0054997
0.016146	0.006411
0.033908	0.010012
0.018573	0.007902
0.021205	0.0073869
0.029308	0.0099465
0.014947	0.0052458
0.01758	0.0077959
0.022225	0.0089301
0.024037	0.0093161
0.019482	0.0067723
0.018344	0.0048218
0.021635	0.0079073
0.019839	0.0072543
0.010794	0.0043344
0.019531	0.0072829
0.022679	0.0079389
0.025593	0.0086966
0.017569	0.0058718
0.015094	0.0053069
0.022103	0.0082529
0.020994	0.0064168
0.026	0.0085521
0.027926	0.007337
