# Supplementary material for: Competitive interactions shape mammalian brain network dynamics and computation
Source: Nat Neurosci. 2026 Mar 11;29(4):915–33. doi: 10.1038/s41593-026-02205-3 (PMC13061630; doi:10.1038/s41593-026-02205-3)
Supplement: Supplementary file 8 — Statistical source data for Fig. 4. [file 41593_2026_2205_MOESM8_ESM.xlsx]

## Sheet: Fig4_Human
	t-score against null
Genes	29.2538
Receptors	26.3257
Laminar microstructure	26.561
Cytoarchitecture	20.2822
T1w:T2w	20.9902
PV-SST	22.9619

## Sheet: Fig4_Macaque
	t-score against null
Genes	11.8551
Receptors	11.4636
Cytoarchitecture	12.8957
T1w:T2w	9.2047
PV-SST	5.3282

## Sheet: Fig4_Mouse
	t-score against null
Genes	13.9749
Cytoarchitecture	6.6691
T1w:T2w	3.1493
PV-SST	12.9392
