# Supplementary material for: Competitive interactions shape mammalian brain network dynamics and computation
Source: Nat Neurosci. 2026 Mar 11;29(4):915–33. doi: 10.1038/s41593-026-02205-3 (PMC13061630; doi:10.1038/s41593-026-02205-3)
Supplement: Supplementary file 10 — Statistical source data for Fig. 6. [file 41593_2026_2205_MOESM10_ESM.xlsx]

## Sheet: Fig6a_Metasta
Human			Macaque			Mouse
Coop-only	Coop+Compet		Coop-only	Coop+Compet		Coop-only	Coop+Compet
0.15647	0.16164		0.17886	0.20741		0.18016	0.13173
0.15257	0.10651		0.14599	0.11635		0.18213	0.14234
0.11997	0.13045		0.16607	0.1225		0.1711	0.17417
0.15089	0.16116		0.17573	0.10193		0.18948	0.17127
0.15657	0.14517		0.18656	0.13799		0.18333	0.15207
0.16782	0.17014		0.17768	0.12238		0.18478	0.1251
0.1445	0.10195		0.16073	0.10923		0.19007	0.15302
0.14787	0.095973		0.1634	0.1114		0.17224	0.15483
0.17371	0.15846		0.17296	0.099748		0.18418	0.15142
0.13154	0.12286		0.15288	0.12228		0.15929	0.12814
0.12585	0.1106		0.15731	0.12743
0.17276	0.16954		0.14663	0.093907
0.15063	0.17928		0.13364	0.11733
0.16276	0.15292		0.18784	0.09917
0.17466	0.11388		0.15451	0.10876
0.17388	0.15467		0.14638	0.14884
0.18208	0.17717		0.14902	0.13011
0.16809	0.10749		0.20108	0.14727
0.15738	0.13805		0.14983	0.11806
0.14093	0.1103
0.19094	0.16985
0.16399	0.088043
0.14036	0.11937
0.13157	0.12563
0.16583	0.15481
0.16513	0.17877
0.14751	0.11332
0.13798	0.13004
0.15444	0.10263
0.13159	0.10827
0.17598	0.15903
0.16276	0.16145
0.14932	0.088689
0.15041	0.082421
0.13576	0.11058
0.16612	0.1707
0.15144	0.13681
0.14735	0.16946
0.17623	0.14358
0.13513	0.14187
0.17574	0.16643
0.11259	0.092071
0.12919	0.13319
0.17162	0.15098
0.12354	0.10066
0.12424	0.093702
0.13118	0.10236
0.15931	0.11299
0.12982	0.098409
0.13547	0.14048
0.154	0.11484
0.16543	0.13031
0.11972	0.11054
0.13463	0.13391
0.14804	0.11302
0.15686	0.15974
0.19469	0.15125
0.13588	0.14061
0.13107	0.098895
0.14545	0.13159
0.14822	0.067915
0.17893	0.11348
0.1922	0.14731
0.18532	0.18369
0.14346	0.14696
0.18791	0.1942
0.16923	0.15509
0.11502	0.091198
0.16584	0.17306
0.14886	0.1753
0.14638	0.1066
0.15672	0.14609
0.13883	0.080364
0.13831	0.13721
0.15095	0.14283
0.17072	0.12867
0.13489	0.15544
0.12743	0.099286
0.16963	0.16675
0.14176	0.12658
0.15498	0.14162
0.15648	0.1633
0.155	0.099324
0.13822	0.10248
0.15467	0.10652
0.16144	0.11332
0.13759	0.11313
0.15539	0.15311
0.1405	0.15325
0.15009	0.13199
0.13298	0.095193
0.13355	0.097235
0.14597	0.13851
0.16945	0.15635
0.15094	0.11135
0.14065	0.11643
0.16093	0.15326
0.18057	0.18311
0.15393	0.13318
0.18666	0.19002

## Sheet: Fig6b_LocalGlobal
Human			Macaque			Mouse
Coop-only	Coop+Compet		Coop-only	Coop+Compet		Coop-only	Coop+Compet
0.018072	0.019552		0.039386	0.035953		0.011476	0.022079
0.012555	0.011502		0.02276	0.035803		0.022076	0.045598
0.010874	0.013812		0.024155	0.025723		0.019873	0.044344
0.011232	0.023637		0.029571	0.062325		0.021361	0.020879
0.016142	0.024682		0.036174	0.070067		0.017355	0.030677
0.020884	0.037798		0.031454	0.055904		0.021497	0.060221
0.013916	0.010874		0.03225	0.045013		0.014019	0.026543
0.0098425	0.022514		0.02733	0.026788		0.013303	0.016724
0.013859	0.018493		0.029917	0.028069		0.014275	0.027365
0.014541	0.017077		0.035691	0.030558		0.016222	0.02299
0.015584	0.0095873		0.023873	0.024869
0.016501	0.018026		0.020975	0.016899
0.021618	0.018555		0.019305	0.020571
0.015884	0.015918		0.028638	0.082737
0.013125	0.032063		0.032032	0.037396
0.012122	0.018657		0.031839	0.033875
0.022297	0.02752		0.035311	0.04415
0.014829	0.021997		0.036168	0.050074
0.014552	0.056224		0.023199	0.07879
0.015493	0.012625
0.022897	0.021004
0.01299	0.016556
0.022263	0.023526
0.013505	0.018765
0.014219	0.016974
0.014812	0.025249
0.013554	0.014247
0.012496	0.023111
0.014441	0.013431
0.011534	0.010785
0.016287	0.018921
0.014627	0.022208
0.011989	0.016127
0.0089176	0.021143
0.012349	0.029111
0.017221	0.017614
0.014892	0.01333
0.011543	0.013372
0.021722	0.015734
0.013744	0.016956
0.021839	0.018465
0.0083484	0.0088248
0.015747	0.051993
0.014268	0.029579
0.016798	0.011709
0.012194	0.014688
0.0087781	0.012148
0.01603	0.027109
0.012813	0.019141
0.011746	0.012028
0.01714	0.020916
0.013595	0.015445
0.014462	0.015222
0.023314	0.021475
0.011971	0.0080292
0.020604	0.0226
0.01107	0.012819
0.012129	0.011903
0.015599	0.012296
0.011515	0.019544
0.010742	0.013925
0.014438	0.019168
0.01494	0.027688
0.017319	0.032476
0.01328	0.021546
0.019823	0.020492
0.013434	0.01968
0.010829	0.010673
0.018264	0.017335
0.017274	0.02571
0.010658	0.010286
0.01515	0.01795
0.016974	0.011253
0.012075	0.015386
0.020024	0.022243
0.013482	0.028458
0.014941	0.01504
0.015868	0.023691
0.022406	0.022922
0.016974	0.018207
0.0172	0.012407
0.019827	0.032261
0.015358	0.018144
0.012762	0.014958
0.017431	0.020961
0.015171	0.01422
0.011692	0.026244
0.016067	0.015814
0.01409	0.017134
0.016598	0.021361
0.011056	0.0093538
0.016501	0.013964
0.012616	0.014872
0.011906	0.012252
0.016327	0.017103
0.013945	0.027725
0.016596	0.013765
0.014062	0.027569
0.021934	0.029809
0.031263	0.032143

## Sheet: Fig6c_Synergy
Human			Macaque			Mouse
Coop-only	Coop+Compet		Coop-only	Coop+Compet		Coop-only	Coop+Compet
0.49662	0.59937		0.02638	0.022305		0.46978	0.72554
0.67009	0.85849		0.061193	0.28156		0.35086	0.71982
0.72227	0.89525		0.04659	0.14022		0.35916	0.47456
0.49593	0.60637		0.059841	0.25709		0.31196	0.44464
0.43073	0.59321		0.035107	0.25254		0.34726	0.47864
0.56653	0.72234		0.060575	0.35073		0.31981	0.58017
0.58095	0.98041		0.055908	0.36215		0.40327	0.64349
0.69396	1.1361		0.062049	0.20641		0.41731	0.65553
0.62617	0.55249		0.06689	0.3871		0.42362	0.78195
0.59648	0.92902		0.040746	0.16711
0.67054	0.86601		0.039713	0.14166
0.6901	0.52694		0.049034	0.26785
0.48268	0.62325		0.061005	0.29035
0.58013	0.71476		0.044082	0.28452
0.70296	1.0126		0.052431	0.50564
0.55686	0.67591		0.060301	0.23181
0.34108	0.33759		0.052532	0.23843
0.5795	1.1477		0.06759	0.34256
0.51986	0.94601		0.035609	0.45518
0.7584	0.97314
0.4252	0.46898
0.70524	1.2412
0.58506	0.72293
0.72445	0.94077
0.44084	0.541
0.49792	0.53572
0.64499	0.9863
0.60612	0.86949
0.68854	1.0205
0.73321	1.3141
0.53619	0.67851
0.48834	0.44766
0.73728	1.3418
0.88813	1.0195
0.59686	0.75377
0.45595	0.62082
0.73576	0.87183
0.56769	0.6417
0.40851	0.57417
0.65123	0.7813
0.32079	0.56625
0.75868	1.2447
0.74497	1.1372
0.42076	0.74822
0.7302	1.2905
0.73503	1.1923
0.70712	1.3445
0.53326	0.86304
0.72154	1.4227
0.55062	0.68524
0.65262	1.0863
0.56075	0.85649
0.73526	0.71819
0.52035	0.36459
0.69188	1.0382
0.45296	0.59327
0.44415	0.58677
0.551	0.82547
0.74226	1.1439
0.51612	0.79575
0.69647	1.4243
0.54725	0.82368
0.45378	0.58568
0.42369	0.50903
0.60415	0.70246
0.28825	0.40106
0.49873	0.59736
0.75316	1.2954
0.46587	0.56907
0.48149	0.73673
0.70696	1.2945
0.51609	0.44413
0.74666	1.4225
0.48339	0.70935
0.65319	0.68794
0.64133	0.74551
0.57427	0.58757
0.76945	1.2477
0.38941	0.41337
0.62775	0.98441
0.47788	0.71125
0.27583	0.4475
0.67852	1.1523
0.72446	1.1509
0.6445	0.89203
0.57148	0.88084
0.62256	0.83064
0.484	0.58757
0.72717	1.0227
0.61158	0.83267
0.77861	1.1673
0.70405	0.96934
0.49742	0.61539
0.39845	0.60382
0.53728	0.82255
0.65414	0.91828
0.46151	0.61537
0.47473	0.56221
0.46869	0.64967
0.27899	0.35649
