# Supplementary material for: Competitive interactions shape mammalian brain network dynamics and computation
Source: Nat Neurosci. 2026 Mar 11;29(4):915–33. doi: 10.1038/s41593-026-02205-3 (PMC13061630; doi:10.1038/s41593-026-02205-3)
Supplement: Supplementary file 11 — Statistical source data for Fig. 7. [file 41593_2026_2205_MOESM11_ESM.xlsx]

## Sheet: Fig_7b
Coop-only	Coop+Compet
0.28582	0.32102
0.29464	0.35808
0.29249	0.36694
0.28271	0.32763
0.27644	0.26747
0.28922	0.33648
0.28897	0.4071
0.30111	0.44483
0.27448	0.28788
0.28999	0.33926
0.29525	0.3859
0.2871	0.31763
0.28021	0.28681
0.29009	0.33676
0.30877	0.40143
0.29393	0.34948
0.26952	0.27112
0.29994	0.40215
0.28112	0.36886
0.30336	0.32813
0.28522	0.28584
0.29779	0.4049
0.30634	0.37313
0.2883	0.36192
0.2797	0.32057
0.28259	0.29608
0.29458	0.38269
0.29317	0.35886
0.29563	0.3671
0.29698	0.37173
0.28743	0.30939
0.28499	0.31453
0.29714	0.40658
0.29314	0.43761
0.2855	0.38938
0.28031	0.28028
0.3009	0.35456
0.28639	0.30743
0.29952	0.33306
0.28359	0.34564
0.28218	0.28363
0.29798	0.37604
0.29005	0.39201
0.28715	0.34124
0.30259	0.412
0.29633	0.41878
0.29928	0.45354
0.28474	0.36988
0.30104	0.45302
0.28469	0.33459
0.29283	0.38133
0.28293	0.33962
0.28541	0.31381
0.27435	0.28753
0.29178	0.36208
0.28843	0.33254
0.2764	0.27895
0.2965	0.37025
0.30621	0.41061
0.28728	0.35157
0.29893	0.52041
0.29097	0.35248
0.27548	0.28487
0.26984	0.26293
0.28156	0.30472
0.26897	0.26475
0.292	0.34161
0.30425	0.47077
0.28354	0.32558
0.27135	0.29325
0.30039	0.41995
0.281	0.28654
0.30291	0.4214
0.28905	0.36073
0.28924	0.30548
0.29804	0.34909
0.28501	0.32158
0.30314	0.42718
0.28427	0.3197
0.29458	0.37983
0.28971	0.33183
0.27155	0.30256
0.30957	0.40596
0.29658	0.37712
0.29247	0.35984
0.30765	0.41284
0.28881	0.38145
0.28379	0.28763
0.29164	0.40046
0.28561	0.37039
0.30171	0.36394
0.30484	0.34828
0.28569	0.34165
0.29543	0.37916
0.29399	0.36543
0.29384	0.39208
0.28291	0.30936
0.28527	0.3196
0.27525	0.30371
0.27463	0.26963
