# Supplementary material for: Competitive interactions shape mammalian brain network dynamics and computation
Source: Nat Neurosci. 2026 Mar 11;29(4):915–33. doi: 10.1038/s41593-026-02205-3 (PMC13061630; doi:10.1038/s41593-026-02205-3)
Supplement: Supplementary file 12 — Statistical source data for Fig. 8. [file 41593_2026_2205_MOESM12_ESM.xlsx]

## Sheet: Fig8b_Human
Coop-only	Coop+Compet
4.1546	4.1616
4.3464	4.4724
4.1204	4.7677
3.9662	4.2379
4.4889	4.5685
4.4599	4.2881
4.3295	4.2471
4.4291	4.4698
4.2758	4.217
4.3228	4.1901
4.3178	4.3718
4.2404	4.3816
4.4486	4.4391
4.3025	4.1934
4.3749	4.2424
4.3757	4.3244
4.0539	4.0559
4.5009	4.7613
4.2104	4.2503
4.5353	5.6021
4.3785	4.3499
4.5509	5.053
4.2256	4.4256
4.326	4.2384
4.0847	4.1763
4.4519	4.4722
4.489	4.0691
4.2794	4.5287
4.2526	4.0642
4.421	4.1203
4.5214	4.3572
4.5076	4.2206
4.3555	5.1038
4.95	4.7517
4.2991	4.4519
4.0677	4.2645
4.7012	4.7415
4.3467	4.0093
4.3795	4.4926
4.135	4.1107
4.1752	4.4488
4.2965	4.8729
3.9382	4.0582
4.2546	4.2566
4.186	5.1861
4.3283	4.4364
4.1998	4.1865
4.2297	4.0731
4.1798	3.9435
4.3405	4.357
4.1505	4.4665
4.0794	4.1607
4.6909	3.9626
4.1881	4.2337
4.2988	3.9673
4.1733	3.9823
4.014	4.0813
4.4669	4.694
4.1667	3.8714
4.2515	4.3241
4.119	5.5381
4.3058	4.2584
4.0324	3.865
4.1152	4.202
4.1203	4.5337
4.169	4.3754
3.6635	3.7708
4.5602	5.1313
4.2455	4.3131
3.9139	4.0138
4.4028	4.4859
4.2177	4.3711
4.2554	4.5348
4.4962	4.0015
4.4045	4.4211
4.2926	4.3008
4.4001	4.4191
4.2093	4.806
4.1284	4.2174
4.3188	4.272
4.3297	4.5238
4.1528	4.0777
4.0506	4.3019
4.2905	4.3557
3.9309	3.9191
4.1329	4.2619
4.1711	4.0942
4.3246	4.3177
4.1273	4.5424
4.4519	4.7409
3.7632	4.3771
3.8679	3.7568
4.1397	4.0483
4.4159	4.5541
4.3628	4.1097
4.4724	4.7451
4.1996	4.1087
4.3315	4.1295
4.2312	4.2437
4.3374	4.321

## Sheet: Fig8b_Macaque
Coop-only	Coop+Compet
4.1341	4.0205
4.4684	4.5151
4.4295	3.5518
4.3841	5.3149
4.1148	4.9825
4.3415	5.3113
4.0797	4.6679
4.4771	4.8757
4.5989	4.0884
4.2874	5.2657
4.4269	4.5512
4.2688	4.6363
4.2062	5.1496
4.4967	4.7292
4.8848	5.017
3.9608	4.6881
4.1614	4.2804
3.8699	4.324
4.3794	4.0752

## Sheet: Fig8b_Mouse
Coop-only	Coop+Compet
4.1467	4.4711
4.2981	4.4406
4.1179	4.4699
3.958	4.1099
4.0139	4.4648
4.1415	4.4471
3.9736	4.4037
4.3147	4.7506
4.2612	4.5784
4.2288	4.3534
