# Supplementary material for: Competitive interactions shape mammalian brain network dynamics and computation
Source: Nat Neurosci. 2026 Mar 11;29(4):915–33. doi: 10.1038/s41593-026-02205-3 (PMC13061630; doi:10.1038/s41593-026-02205-3)
Supplement: Supplementary file 13 — Statistical source data for Extended Data Fig. 1. [file 41593_2026_2205_MOESM13_ESM.xlsx]

## Sheet: ED_Fig1a_GEC
Human			Macaque			Mouse
Coop-only	Coop+Compet		Coop-only	Coop+Compet		Coop-only	Coop+Compet
0.0007739	0.24598		0.00055006	0.11309		4.1849e-05	0.34859
0.00081095	0.27832		0.00010209	0.41922		7.9236e-05	0.26448
0.00038166	0.30735		0.00032598	0.37049		0.00094007	0.259
0.00093011	0.22667		9.4333e-05	0.40065		7.4945e-07	0.24335
0.00032167	0.12931		0.00056695	0.37157		0.00013021	0.2903
0.00022851	0.22865		7.0972e-05	0.41761		0.00030247	0.30908
0.00051072	0.31381		0.00049568	0.4273		0.00096918	0.25469
0.0007328	0.33291		0.0002485	0.39822		0.00049381	0.26604
0.00068761	0.19409		0.00070906	0.43161		0.00088006	0.27387
0.0008742	0.30517		7.7329e-06	0.35541		0.0003314	0.33842
0.00025494	0.27029		0.00094328	0.36753
0.00045569	0.22432		0.0009838	0.42192
0.0003591	0.10235		0.00011313	0.42407
0.00030759	0.22715		0.00073071	0.39526
0.00054185	0.26861		0.00079515	0.43269
0.00055248	0.22086		0.00051332	0.37991
0.00036404	0.1		0.0008049	0.3783
8.9136e-05	0.34153		0.00030248	0.37911
0.00029825	0.25657		1.5234e-05	0.41303
0.00044299	0.29864
0.00044068	0.11982
0.00067755	0.31574
0.00089843	0.24745
0.00045693	0.29306
0.00082124	0.19755
0.00065605	0.17699
4.2755e-05	0.32841
0.00040325	0.29278
0.00049987	0.28935
0.00010998	0.35439
0.00025286	0.22686
0.00099494	0.17194
0.00034733	0.37847
0.000553	0.29409
0.00054995	0.27357
0.00084171	0.19562
0.00073645	0.28904
0.00081665	0.22986
0.00089259	0.24084
0.00075227	0.26302
0.00024312	0.091342
0.00058157	0.39088
0.00041097	0.34612
0.0002699	0.22519
0.00068041	0.35497
7.2909e-05	0.34095
0.00031525	0.36653
0.00028375	0.26886
0.00026528	0.37382
0.00082046	0.23803
0.0006625	0.32617
0.00046644	0.2439
0.00016259	0.29278
0.00040862	0.11502
0.00023869	0.29636
0.00055421	0.25772
0.00039916	0.11759
0.00082764	0.27679
0.00068812	0.3485
0.00045737	0.23736
0.00037048	0.388
0.00022394	0.28451
0.00098105	0.18692
0.00040771	0.16993
0.00079335	0.24751
0.00090815	0.091393
5.839e-05	0.23175
0.000967	0.39002
0.00060905	0.21979
0.00020074	0.20791
0.00013964	0.38134
0.00094765	0.07384
0.00012673	0.35364
0.00027075	0.27458
0.00068672	0.22593
0.00051444	0.22201
0.00042298	0.16919
0.00061088	0.34009
0.00024049	0.18474
0.0003006	0.32022
0.0003725	0.25647
0.0005128	0.15297
0.00029214	0.31565
5.6519e-05	0.3715
0.00028327	0.3188
0.00086339	0.30877
4.1648e-05	0.27181
0.00074883	0.16198
0.00070379	0.29649
0.00088075	0.30513
0.00031168	0.32713
0.00043488	0.34383
0.00060607	0.2779
0.00083504	0.23352
0.00072755	0.29173
0.00018212	0.26177
0.00068947	0.20779
0.00019707	0.21523
0.00095261	0.21461
0.00040913	0.099346

## Sheet: ED_Fig1b_FC
Human			Macaque			Mouse
Coop-only	Coop+Compet		Coop-only	Coop+Compet		Coop-only	Coop+Compet
0.0036364	0.091717		0.00030111	0		0.00078247	0.36502
0.044646	0.30626		0.071063	0.35652		0	0.34351
0.028687	0.29717		0.02981	0.32671		0	0.20462
0.031111	0.16		0.020777	0.42276		0	0.056338
0.017374	0.039596		0.014152	0.33394		0.0039124	0.26135
0.019596	0.19616		0.022885	0.41614		0.0011737	0.35368
0.049495	0.43374		0.02168	0.37609		0	0.32551
0.10424	0.40162		0.030714	0.34538		0	0.18975
0.012929	0.031717		0.0090334	0.39958		0	0.24413
0.02202	0.27455		0.0057212	0.33785		0.013693	0.37246
0.0018182	0.42828		0.033725	0.26889
0	0.021212		0.046974	0.42698
0	0.0072727		0.10117	0.35411
0.011515	0.13495		0.0048178	0.40831
0.027475	0.39737		0.028907	0.40982
0.09899	0.17434		0.027401	0.2975
0	0.010505		0.042457	0.33484
0.072525	0.41636		0.0021078	0.34086
0.048485	0.3099		0.057212	0.31948
0.042626	0.29556
0	0.025455
0.047475	0.45778
0.00040404	0.24747
0.018586	0.35253
0.035758	0.12081
0.0024242	0.065657
0.0058586	0.30646
0.065859	0.27778
0.0020202	0.37758
0.038586	0.46788
0.028283	0.10141
0.0086869	0.0028283
0.053939	0.46485
0.19717	0.46182
0.024848	0.32364
0.019192	0.087677
0.029495	0.26465
0.022424	0.11919
0.00040404	0.10404
0.07697	0.28707
0	0.0022222
0.22909	0.46202
0.011919	0.31818
0.0036364	0.17273
0.029293	0.45778
0.057576	0.48242
0.2802	0.48626
0.016162	0.35434
0.053535	0.43091
0.033131	0.1101
0.017374	0.37394
0.017172	0.2804
0.035354	0.13374
0.0010101	0.0024242
0.029899	0.41616
0.00020202	0.06202
0.035354	0.074747
0.034343	0.3101
0.018182	0.45293
0.02303	0.28929
0.14667	0.50424
0.040202	0.31737
0.017172	0.037778
0.0024242	0.047071
0.03899	0.15939
0.0010101	0.017172
0.0016162	0.091515
0.10929	0.47313
0.0052525	0.10303
0.027071	0.15515
0.12303	0.46808
0.0022222	0.0034343
0.014141	0.49717
0.072323	0.3002
0.0068687	0.015354
0.053131	0.22707
0.015758	0.20081
0.089293	0.42283
0	0.043232
0.017172	0.25535
0.0050505	0.26727
0.0014141	0.052929
0.067273	0.43919
0.11071	0.40384
0.020202	0.23919
0.048687	0.29515
0.070909	0.29475
0.0036364	0.039798
0.05697	0.39293
0.0046465	0.27293
0.13374	0.43071
0.027475	0.28101
0.029293	0.11677
0.022626	0.2501
0.014747	0.28222
0.041818	0.41576
0.0056566	0.050909
0.010505	0.076162
0.0010101	0.16343
0.00020202	0.02303
