# Supplementary material for: Competitive interactions shape mammalian brain network dynamics and computation
Source: Nat Neurosci. 2026 Mar 11;29(4):915–33. doi: 10.1038/s41593-026-02205-3 (PMC13061630; doi:10.1038/s41593-026-02205-3)
Supplement: Supplementary file 14 — Statistical source data for Extended Data Fig. 2. [file 41593_2026_2205_MOESM14_ESM.xlsx]

## Sheet: ED_Fig2b_FC
Human			Macaque			Mouse - Compet 25% dens			Mouse - Coop 100% dens
Coop-only	Coop+Compet		Coop-only	Coop+Compet		Coop-only	Coop+Compet		Coop-only	Coop+Compet
0.53704	0.6896		0.67103	0.59565		0.81417	0.86384		0.79787	0.86873
0.56279	0.75098		0.64706	0.77649		0.77017	0.90405		0.70509	0.91892
0.59265	0.82689		0.63301	0.70327		0.81424	0.89326		0.78088	0.90494
0.60692	0.77049		0.68623	0.70927		0.81412	0.78368		0.79395	0.85818
0.72154	0.62996		0.62608	0.73248		0.75174	0.88108		0.74668	0.92662
0.61875	0.80142		0.64241	0.70155		0.73748	0.86932		0.79367	0.92806
0.57817	0.85619		0.6141	0.71007		0.69974	0.88555		0.75017	0.93071
0.58451	0.79564		0.59824	0.61828		0.78857	0.84289		0.80514	0.83977
0.6075	0.57379		0.5909	0.77291		0.70643	0.88181		0.73074	0.88314
0.6057	0.73346		0.59066	0.67945		0.803	0.87522		0.76784	0.89574
0.52565	0.8057		0.57935	0.66571
0.55882	0.64968		0.60604	0.61199
0.58883	0.51555		0.61974	0.64955
0.57683	0.6747		0.55828	0.64394
0.62586	0.8838		0.59283	0.72372
0.60261	0.74472		0.64996	0.74704
0.66105	0.55677		0.60456	0.76125
0.58375	0.85335		0.60468	0.7522
0.6666	0.84652		0.60304	0.74749
0.63847	0.72562
0.66909	0.59813
0.57654	0.86813
0.58246	0.81507
0.60326	0.72208
0.56993	0.665
0.66506	0.63341
0.57563	0.81854
0.55646	0.75744
0.56264	0.76523
0.53543	0.8016
0.57016	0.62435
0.61904	0.69692
0.56452	0.7782
0.57911	0.8352
0.52376	0.81454
0.61753	0.68788
0.5666	0.7573
0.53701	0.61197
0.58739	0.68306
0.5554	0.776
0.58371	0.47092
0.59264	0.77991
0.64314	0.73978
0.65346	0.81622
0.55887	0.79442
0.54944	0.81978
0.58844	0.85334
0.58104	0.80836
0.56013	0.76027
0.57754	0.72258
0.52782	0.85214
0.55557	0.75475
0.55507	0.73537
0.69082	0.58355
0.57032	0.76448
0.54798	0.69585
0.63544	0.5006
0.52961	0.76192
0.53013	0.83825
0.60628	0.82202
0.53255	0.82706
0.58016	0.76577
0.66162	0.68019
0.67893	0.70961
0.63511	0.77157
0.70041	0.59396
0.48339	0.72025
0.54654	0.82926
0.59698	0.71018
0.67209	0.75947
0.58114	0.77801
0.55537	0.49282
0.57557	0.80792
0.61785	0.76207
0.57828	0.67965
0.58273	0.74571
0.59709	0.67188
0.59923	0.7765
0.70051	0.76486
0.57901	0.75997
0.56707	0.74232
0.66163	0.79772
0.60123	0.80848
0.56311	0.79869
0.5477	0.72946
0.53355	0.79118
0.63842	0.84966
0.66299	0.60459
0.60522	0.79483
0.57634	0.82084
0.52983	0.68539
0.61817	0.77224
0.55525	0.74515
0.5801	0.80593
0.63008	0.82596
0.6435	0.81556
0.51306	0.67775
0.58994	0.7567
0.69648	0.79813
0.6788	0.65701

## Sheet: ED_Fig2c_MI
Human			Macaque			Mouse - Compet 25% dens			Mouse - Coop 100% dens
Coop-only	Coop+Compet		Coop-only	Coop+Compet		Coop-only	Coop+Compet		Coop-only	Coop+Compet
0.46068	0.60606		0.53151	0.48018		0.77451	0.815		0.73437	0.80476
0.45792	0.64258		0.39519	0.65031		0.72403	0.82337		0.62612	0.77496
0.55112	0.77201		0.38595	0.57642		0.78727	0.81524		0.72662	0.77305
0.63858	0.65798		0.50657	0.60346		0.71508	0.75729		0.65158	0.74345
0.62384	0.50605		0.43279	0.58969		0.72474	0.85042		0.6796	0.84909
0.58094	0.69295		0.38983	0.46313		0.69654	0.71436		0.65775	0.76031
0.53635	0.62594		0.40357	0.45346		0.75735	0.79082		0.68793	0.83651
0.53421	0.64731		0.35188	0.41376		0.70921	0.79663		0.75215	0.75075
0.53421	0.4934		0.46844	0.64723		0.6212	0.81764		0.67287	0.76329
0.55842	0.57743		0.40902	0.55744		0.81336	0.83074		0.69786	0.80738
0.52272	0.64287		0.40422	0.5503
0.47178	0.5626		0.29524	0.32783
0.39657	0.44666		0.32418	0.4406
0.53441	0.55793		0.40962	0.49922
0.45736	0.67883		0.40579	0.6645
0.49257	0.52947		0.3871	0.67014
0.56089	0.39568		0.46347	0.74003
0.47706	0.65627		0.41637	0.6365
0.64714	0.69956		0.48887	0.60236
0.5311	0.59319
0.48029	0.46069
0.51824	0.64455
0.50983	0.64748
0.53789	0.53518
0.5351	0.56409
0.50779	0.50265
0.58539	0.68798
0.49803	0.58344
0.49675	0.59402
0.51406	0.62972
0.49421	0.556
0.50008	0.57777
0.41286	0.56699
0.57447	0.57279
0.44448	0.61418
0.46609	0.56046
0.52684	0.68173
0.47484	0.63954
0.57541	0.61042
0.49625	0.56348
0.48951	0.40529
0.54376	0.67797
0.48923	0.52278
0.60409	0.68037
0.52316	0.62695
0.48902	0.60645
0.53132	0.69167
0.60148	0.65739
0.50038	0.51322
0.5954	0.62526
0.43193	0.62898
0.50461	0.58597
0.49483	0.675
0.62695	0.54972
0.55071	0.56767
0.50897	0.57334
0.56587	0.46568
0.44288	0.61628
0.43182	0.66755
0.56988	0.66957
0.49307	0.60101
0.56042	0.58431
0.47377	0.57231
0.50429	0.50461
0.48221	0.64234
0.5441	0.50363
0.42468	0.59082
0.48544	0.64177
0.52068	0.62779
0.57285	0.61108
0.47494	0.57536
0.48586	0.45276
0.45862	0.62591
0.58017	0.60156
0.48664	0.61393
0.46031	0.56936
0.48624	0.49376
0.55494	0.53779
0.70238	0.69188
0.44794	0.60795
0.48452	0.628
0.66039	0.70106
0.59194	0.66819
0.43914	0.70389
0.56933	0.67935
0.47415	0.65971
0.6245	0.6633
0.602	0.56329
0.57073	0.60733
0.4628	0.64769
0.46957	0.53738
0.47667	0.61232
0.49425	0.63953
0.58785	0.63312
0.56693	0.64003
0.57114	0.51233
0.47553	0.605
0.53272	0.62447
0.58802	0.6376
0.63481	0.62358

## Sheet: ED_Fig2d_Metasta
Human			Macaque			Mouse - Compet 25% dens			Mouse - Coop 100% dens
Coop-only	Coop+Compet		Coop-only	Coop+Compet		Coop-only	Coop+Compet		Coop-only	Coop+Compet
0.0032308	0.022688		0.029881	0.0054544		0.093304	0.032583		0.08259	0.029552
0.085249	0.00092755		0.097853	0.030781		0.040096	0.0202		0.037248	0.013976
0.082314	0.042927		0.09713	0.045183		0.041858	0.02496		0.042353	0.035759
0.03046	0.0059067		0.088546	0.03062		0.053999	0.030398		0.05882	0.044459
0.0049911	0.00077138		0.09639	0.0067145		0.05479	0.028551		0.078724	0.014711
0.032192	0.0067532		0.13835	0.047662		0.067588	0.0012841		0.0384	0.022498
0.12327	0.006629		0.104	0.027896		0.076333	0.077521		0.078216	0.014471
0.085772	0.012892		0.09925	0.052398		0.064361	0.040327		0.0534	0.038275
0.002984	0.036619		0.11631	0.028457		0.064769	0.023902		0.059279	0.024669
0.048708	0.0020986		0.068148	0.01963		0.065678	0.051836		0.076882	0.022945
0.061131	0.040121		0.074081	0.031666
0.06287	0.014362		0.092753	0.064729
0.0058992	0.0010725		0.06933	0.013209
0.030506	0.0055985		0.12043	0.055656
0.066291	0.026309		0.073184	0.021091
0.0086303	0.0075336		0.055418	0.024352
0.022704	0.00026741		0.05875	0.042374
0.092885	0.0018407		0.12034	0.035152
0.056327	0.042168		0.078702	0.016572
0.061593	0.0049199
0.0068112	0.0082174
0.085034	0.041622
0.052496	0.022756
0.041799	0.0077127
0.020771	0.0082413
0.030467	0.017629
0.068168	0.0017789
0.062522	0.02846
0.06686	0.024737
0.09251	0.0038309
0.029322	0.0079014
0.0010521	0.0038283
0.09504	0.0061317
0.082158	0.061912
0.053035	0.016444
0.010855	0.0053975
0.069039	0.0056789
0.014763	0.0049484
0.031434	0.0040932
0.063266	0.016354
0.029683	0.0050035
0.081412	0.002593
0.050011	0.016961
0.037167	0.0026926
0.078437	0.0074572
0.086885	0.0084828
0.10554	0.020446
0.049631	0.02912
0.067173	0.0070367
0.0096186	0.042111
0.079036	0.0070348
0.030459	0.017002
0.023235	0.010462
0.0028761	0.0079004
0.074668	0.020166
0.059482	0.034589
0.0065088	0.021024
0.045729	0.0019476
0.065727	0.040699
0.018005	0.010672
0.11736	0.01161
0.034585	0.0007096
0.0095106	0.012899
0.019619	0.014162
0.022768	0.015826
0.011171	0.021997
0.013525	0.0012257
0.14687	0.021313
0.022342	0.011091
0.0056267	0.040838
0.082888	0.015452
0.0088006	0.0077809
0.10564	0.021926
0.028952	0.033647
0.014053	0.014818
0.057949	0.004944
0.0079854	0.014799
0.095401	0.020641
0.050114	0.013069
0.092074	0.022293
0.053562	0.030049
0.012979	0.0087797
0.061893	0.02828
0.10641	0.0050621
0.09384	0.036655
0.042322	0.014545
0.018931	0.0054458
0.022956	0.00366
0.070839	0.0066675
0.093818	0.012367
0.067898	0.029526
0.077847	0.027622
0.015275	0.01316
0.031411	0.0088922
0.053342	0.0035124
0.053295	0.017383
0.028351	0.026679
0.0037396	0.019183
0.0036457	0.017325
0.04227	0.018891

## Sheet: ED_Fig2e_NeuroSynth
Human
Coop-only	Coop+Compet
0.27063	0.32102
0.28727	0.35808
0.29075	0.36694
0.27242	0.32763
0.2513	0.26747
0.27726	0.33648
0.28974	0.4071
0.28915	0.44483
0.26539	0.28788
0.28291	0.33926
0.274	0.3859
0.27252	0.31763
0.26145	0.28681
0.27563	0.33676
0.27931	0.40143
0.27101	0.34948
0.25322	0.27112
0.28355	0.40215
0.27298	0.36886
0.29532	0.32813
0.26553	0.28584
0.29053	0.4049
0.27519	0.37313
0.28769	0.36192
0.27473	0.32057
0.27221	0.29608
0.28624	0.38269
0.27641	0.35886
0.27423	0.3671
0.27924	0.37173
0.27124	0.30939
0.26711	0.31453
0.28529	0.40658
0.28357	0.43761
0.2831	0.38938
0.26028	0.28028
0.28243	0.35456
0.27768	0.30743
0.28347	0.33306
0.27341	0.34564
0.26235	0.28363
0.29031	0.37604
0.28935	0.39201
0.27482	0.34124
0.30238	0.412
0.28333	0.41878
0.29832	0.45354
0.27334	0.36988
0.29035	0.45302
0.27832	0.33459
0.27236	0.38133
0.275	0.33962
0.27215	0.31381
0.26219	0.28753
0.27087	0.36208
0.27357	0.33254
0.26456	0.27895
0.28412	0.37025
0.28697	0.41061
0.29303	0.35157
0.28756	0.52041
0.27508	0.35248
0.26127	0.28487
0.25329	0.26293
0.26326	0.30472
0.24864	0.26475
0.27121	0.34161
0.28862	0.47077
0.27658	0.32558
0.26338	0.29325
0.29652	0.41995
0.26422	0.28654
0.29555	0.4214
0.28666	0.36073
0.27302	0.30548
0.27114	0.34909
0.26833	0.32158
0.29463	0.42718
0.27313	0.3197
0.28306	0.37983
0.28198	0.33183
0.26587	0.30256
0.29481	0.40596
0.28326	0.37712
0.27593	0.35984
0.28293	0.41284
0.28845	0.38145
0.26559	0.28763
0.29399	0.40046
0.27605	0.37039
0.283	0.36394
0.28442	0.34828
0.2772	0.34165
0.28617	0.37916
0.2892	0.36543
0.29313	0.39208
0.27067	0.30936
0.26962	0.3196
0.26694	0.30371
0.25487	0.26963
