# Supplementary material for: Competitive interactions shape mammalian brain network dynamics and computation
Source: Nat Neurosci. 2026 Mar 11;29(4):915–33. doi: 10.1038/s41593-026-02205-3 (PMC13061630; doi:10.1038/s41593-026-02205-3)
Supplement: Supplementary file 15 — Statistical source data for Extended Data Fig. 3. [file 41593_2026_2205_MOESM15_ESM.xlsx]

## Sheet: ED_Fig3b
Human		Macaque		Mouse
0.45107		0.35262		0.69991
0.49084		0.55612		0.80506
0.54309		0.44203		0.76464
0.30916		0.51052		0.6989
0.32551		0.50086		0.73915
0.62396		0.45308		0.83037
0.76945		0.43108		0.82137
0.57881		0.27043		0.51105
0.42921		0.47383		0.70566
0.48081		0.45788		0.75989
0.62617		0.43035
0.30287		0.23891
0.44116		0.12453
0.53747		0.49516
0.77298		0.41559
0.61998		0.34044
0.4476		0.41212
0.67069		0.51053
0.73278		0.52253
0.25804
0.59894
0.66225
0.69192
0.52041
0.46969
0.4735
0.58896
0.36833
0.47247
0.44298
0.55816
0.46833
0.47329
0.63928
0.59758
0.4002
0.42716
0.50857
0.21857
0.56378
0.34164
0.51185
0.53414
0.62351
0.56581
0.58135
0.54241
0.66462
0.40885
0.56965
0.6712
0.3304
0.45607
0.49961
0.54595
0.55026
0.27493
0.35651
0.64019
0.69953
0.69039
0.61995
0.37145
0.43534
0.5126
0.44556
0.55155
0.59917
0.45893
0.56296
0.58316
0.36166
0.47279
0.52314
0.3642
0.6504
0.4871
0.4032
0.6507
0.38881
0.39686
0.68338
0.63771
0.43778
0.30422
0.37336
0.67347
0.49802
0.52122
0.41958
0.53895
0.57249
0.57484
0.56654
0.61417
0.55207
0.57452
0.39983
0.55047
0.7419
