# Supplementary material for: Competitive interactions shape mammalian brain network dynamics and computation
Source: Nat Neurosci. 2026 Mar 11;29(4):915–33. doi: 10.1038/s41593-026-02205-3 (PMC13061630; doi:10.1038/s41593-026-02205-3)
Supplement: Supplementary file 16 — Statistical source data for Extended Data Fig. 4. [file 41593_2026_2205_MOESM16_ESM.xlsx]

## Sheet: ED_Fig4b
Human			Macaque			Mouse
Coop-only	Coop+Compet		Coop-only	Coop+Compet		Coop-only	Coop+Compet
0.021595	0.066983		0.22935	0.24956		0.1965	0.2964
0.10602	0.08719		0.047457	0.24597		0.34912	0.47304
0.13744	0.1652		0.10833	0.20667		0.4033	0.41256
0.051196	0.062245		0.13198	0.2684		0.2793	0.41712
0.14544	0.11831		0.10352	0.2179		0.1917	0.31428
0.10424	0.28386		0.054275	0.21037		0.097493	0.41555
0.06929	0.33532		0.024331	0.24283		0.24447	0.41604
0.13638	0.1178		0.058655	0.075061		0.061432	0.12259
0.072261	0.068185		0.046531	0.20379		0.21794	0.50049
0.066685	0.087406		0.10545	0.25928		0.24921	0.49958
0.087528	0.2418		0.066567	0.27283
-0.046541	0.010454		-0.0026357	0.026666
0.14764	0.14089		-0.034943	-0.015514
0.073712	0.1659		0.12508	0.19329
0.11406	0.34058		0.072276	0.22426
0.11071	0.25582		0.00853	0.10578
-0.0025225	0.17455		0.049606	0.1656
0.11414	0.19996		0.16875	0.31349
0.13465	0.3612		0.13724	0.29642
0.048769	-0.16497
0.086166	0.35569
0.12236	0.26487
0.048541	0.27694
0.08207	0.093209
0.1365	0.21131
0.0032094	0.05477
0.12377	0.25118
0.099483	0.14525
0.03304	0.069051
0.042438	0.039903
0.070039	0.19433
0.0018898	0.11787
0.10242	0.067726
0.063324	0.25434
0.091437	0.26537
0.06457	0.078077
0.12854	0.12984
0.086776	0.11062
0.059884	0.049676
0.12204	0.27584
0.080487	0.088217
0.12357	0.15635
0.20001	0.36125
-0.028755	0.16575
0.15648	0.18995
0.075456	0.14816
0.082955	0.15024
0.096377	0.28441
0.044734	0.15159
0.033649	0.16722
0.11173	0.3878
-0.0070966	0.062447
0.1041	0.14102
0.001364	0.14129
0.073427	0.16636
0.055638	0.20846
0.026365	0.022096
0.080343	-0.082702
0.074444	0.27835
0.062789	0.31704
0.17251	0.35501
0.0822	0.16896
0.18982	0.14325
0.17708	0.15549
0.061833	0.13256
0.17671	0.15344
0.035437	0.23218
0.11486	0.23465
0.092408	0.04804
0.14501	0.26171
0.062775	0.26359
0.15057	0.10349
0.13521	0.1223
0.11042	0.14412
0.092415	0.063294
0.10439	0.22094
0.061749	0.16488
0.034228	0.087105
0.22049	0.32969
0.026014	0.054051
0.1094	0.12129
0.2526	0.37323
0.094767	0.30615
0.10177	0.085017
0.012702	0.014768
0.050988	0.027028
0.09871	0.25618
0.081598	0.19787
0.043279	0.16806
0.077008	0.099969
0.047734	0.12758
0.064205	0.13763
0.030034	0.17752
0.084262	0.1917
0.11579	0.19613
0.080951	0.21147
0.012625	0.22523
-0.029855	0.13991
0.16033	0.18625
0.34946	0.55285
