# Supplementary material for: Competitive interactions shape mammalian brain network dynamics and computation
Source: Nat Neurosci. 2026 Mar 11;29(4):915–33. doi: 10.1038/s41593-026-02205-3 (PMC13061630; doi:10.1038/s41593-026-02205-3)
Supplement: Supplementary file 17 — Statistical source data for Extended Data Fig. 5. [file 41593_2026_2205_MOESM17_ESM.xlsx]

## Sheet: ED_Fig5b
Human		Macaque		Mouse
0.78242		0.84831		0.84621
0.78216		0.83984		0.89163
0.80545		0.74854		0.9236
0.82067		0.74174		0.87944
0.91683		0.85346		0.89027
0.83747		0.67095		0.89669
0.88346		0.86389		0.90752
0.8338		0.77171		0.85293
0.81409		0.76933		0.885
0.77543		0.67536		0.8357
0.76146		0.66683
0.73591		0.73392
0.83352		0.72249
0.84258		0.86018
0.8074		0.79366
0.86828		0.81215
0.74163		0.79861
0.8455		0.75708
0.74917		0.78444
0.74174
0.7823
0.86529
0.82853
0.84181
0.81722
0.67402
0.82417
0.79707
0.76246
0.81929
0.84122
0.73988
0.70924
0.8464
0.83015
0.8388
0.81595
0.82301
0.83537
0.83998
0.85087
0.78997
0.80935
0.82329
0.84505
0.82058
0.84142
0.85358
0.81185
0.7831
0.86898
0.78929
0.7849
0.7746
0.84288
0.83372
0.73132
0.74363
0.85272
0.87697
0.77901
0.76343
0.80969
0.78463
0.82974
0.79962
0.87458
0.80828
0.77097
0.8337
0.85388
0.80627
0.82753
0.81444
0.80188
0.85357
0.73866
0.72236
0.87873
0.78973
0.82565
0.85306
0.85485
0.7924
0.74633
0.76974
0.83146
0.79168
0.71469
0.79052
0.78732
0.8035
0.81362
0.81085
0.86271
0.88554
0.85277
0.83185
0.86151
0.86515
