# Supplementary material for: Competitive interactions shape mammalian brain network dynamics and computation
Source: Nat Neurosci. 2026 Mar 11;29(4):915–33. doi: 10.1038/s41593-026-02205-3 (PMC13061630; doi:10.1038/s41593-026-02205-3)
Supplement: Supplementary file 18 — Statistical source data for Extended Data Fig. 6. [file 41593_2026_2205_MOESM18_ESM.xlsx]

## Sheet: ED_Fig6b
Human			Macaque			Mouse
GEC	SC		GEC	SC		GEC	SC
0.77908	0.48152		0.83546	0.78659		0.89606	0.79086
0.79772	0.58995		0.9389	0.91808		0.93048	0.87541
0.78602	0.6136		0.92453	0.91087		0.86884	0.78849
0.80454	0.51974		0.87446	0.82589		0.87842	0.81092
0.76713	0.60193		0.90606	0.8886		0.8471	0.72665
0.85733	0.49662		0.82676	0.77514		0.84534	0.73764
0.7183	0.54916		0.87752	0.83524		0.90782	0.80755
0.84311	0.70645		0.92896	0.90705		0.89316	0.80969
0.7873	0.54269		0.77235	0.66747		0.91863	0.83934
0.83393	0.64637		0.81322	0.72612		0.85546	0.74291
0.75417	0.47182		0.79241	0.72118
0.85007	0.58601		0.89692	0.85943
0.77463	0.60396		0.75101	0.60845
0.82373	0.57857		0.91937	0.90379
0.75378	0.52807		0.87821	0.76962
0.74987	0.51977		0.87549	0.8237
0.84538	0.56203		0.88779	0.83627
0.85133	0.61584		0.88639	0.79859
0.85572	0.57465		0.88748	0.82406
0.83621	0.5989
0.88974	0.52654
0.75139	0.5918
0.78912	0.55915
0.82571	0.61842
0.87632	0.53374
0.79914	0.50709
0.83098	0.52953
0.82187	0.47618
0.81436	0.60555
0.79028	0.58581
0.89668	0.61317
0.71323	0.52414
0.77435	0.5958
0.77296	0.55609
0.8472	0.56896
0.82578	0.6222
0.77283	0.43644
0.91806	0.53561
0.79481	0.52179
0.85715	0.48043
0.8203	0.57235
0.79129	0.5644
0.79532	0.45828
0.88667	0.49872
0.8592	0.71121
0.80889	0.63443
0.81427	0.58671
0.81326	0.60797
0.89636	0.65717
0.73891	0.59693
0.79005	0.65355
0.78558	0.48634
0.68374	0.53545
0.76381	0.51409
0.85896	0.67305
0.81609	0.48188
0.83646	0.58617
0.89478	0.6679
0.84766	0.66235
0.78462	0.54867
0.69648	0.44428
0.71131	0.5585
0.74849	0.52843
0.86459	0.51309
0.82876	0.56743
0.85171	0.62591
0.81116	0.62367
0.7851	0.60744
0.81031	0.52665
0.90669	0.60779
0.83406	0.64367
0.66107	0.51837
0.82039	0.65396
0.79879	0.55947
0.74663	0.58107
0.76264	0.5759
0.79436	0.56658
0.77834	0.59394
0.75678	0.45921
0.79464	0.64103
0.92452	0.51273
0.90279	0.46878
0.82784	0.72952
0.76257	0.51266
0.80461	0.51686
0.8546	0.46084
0.76657	0.62019
0.78281	0.67344
0.87496	0.47626
0.82897	0.60777
0.89448	0.67251
0.77804	0.6605
0.71785	0.56867
0.8608	0.50741
0.75825	0.63793
0.86105	0.61023
0.72816	0.55667
0.89379	0.60075
0.67564	0.45057
0.82852	0.50794
