# Supplementary material for: Competitive interactions shape mammalian brain network dynamics and computation
Source: Nat Neurosci. 2026 Mar 11;29(4):915–33. doi: 10.1038/s41593-026-02205-3 (PMC13061630; doi:10.1038/s41593-026-02205-3)
Supplement: Supplementary file 19 — Statistical source data for Extended Data Fig. 7. [file 41593_2026_2205_MOESM19_ESM.xlsx]

## Sheet: ED_Fig7
Original GEC	Recovered GEC
0	0
0.0084551	0.00078852
0.011525	0.0052753
0	0
0	0
0.010113	0.0045196
0	0
0	0.00044674
0.0023852	0
0	0
0	0
0	0
0	0
0	0
0	0
0	0
0	0
0	0
0	0
0	0
0	0
0	0
0	0
0	0
0	0
0	0
0	0
0	0
0	0
0	0
0	0
0.01544	0.008965
0	0
0	4.4051e-06
0	0
0	2.413e-05
0	0
0.010997	0.0056908
0	0
0	0
0.015369	0.0038052
0	0
0	0
0	0
0	0
0	4.2797e-06
0	0
0	0
0.027059	0.0078063
0	0
0	0
0	0
0	0
0	0
0.00045379	1.0696e-05
0	0
0	0
0	0
0	0
0	0
0	0
0	0
0	0
0	0
0	0
0	0
0	0
0	0
0	0
0	0
0	0
0	0
0	0
0	0
0	0
0	0
0	0
0	0
0	0
0	0
0	0
0	0
0	0
0	0
0	0
0	0
0	0
0	0
0	0
0	0
0	0
0	0
0	0
0	0
0	0
0	0
0	0
0	0
0	0
0	0
0.0086739	0.00057459
0	0
0.032782	0.014554
0.011078	0.0026965
0.0074986	0.0041043
0.011308	0.0030397
0	0
0	0
0	0
0	0
0	0
0	0
0	0
0	0
0	0
0.021165	0.0050252
0	0
0.015719	0.0033434
0	0
0	0
0	0
0	0
0	0
0	0
0	0
0	0
0	0
0	0
0	0
0	0
0	0
3.1152e-05	0
0	0
0	0
0	0
0	0
0	0
0	0
0	0
0	0
0	0
0	0
0	4.9597e-06
0	0
0	2.7415e-05
0	0
0	0
0	0
0	0
0	0
0	0
0	0
0	0
0	0
0	0
0	0
0	0
0	0
0	0
0	0
0	0
0	0
0	0
0	0
0	0
0	0
0	0
0	0
0	0
0	0
0	0
0	0
0	0
0	0
0	0
0	0
0	0
0	0
0	0
0	0
0	0
0	0
0	0
0	0
0	0
0	0
0	0
0	0
0	0
0	0
0	0
0	0
0	0
0	0
0	0
0	0
0	0
0	0
0	0
0	0
0.012088	0.0055227
0.033053	0.014842
0	0
0	0
0	0
0.035228	0.02634
0	0
0	0
0.030475	0.011461
0	0
0	0
0	0
0	0
0	0
0	0
0.0077679	0
0	0
0	0
0	0
0	0
0	0
0	0
0	0
0	0
0	0
0	0
0	0
0	0
0	0
0	0
0	0
0	0
0	0
0	0
0	0
0.0031792	0.0020971
0	0
0	1.4115e-05
0	0
0	0
0	0
0	0
0	4.6545e-05
0	0
0	7.9834e-06
0	0
0	0
0	0
0.017041	0.0038558
0	0
0	0
0.028599	0.01094
0	0
0	0
0.01828	0.0116
0.03198	0.012406
0	0
0.026632	0.010577
0	0
0	0
0	0
0	0
0	0
0	0
0	0
0	0
0	0
0	0
0	0
0	0
0	0
0	0
0	0
0	0
0	0
0	0
0	0
0	0
0	0
0	0
0	0
0	0
0	0
0	0
0	0
0	0
0	0
0	0
0.0050083	0.0016608
0	0
0	0
0	0
0	0
0	0
0	0
0	0
0	0
0	0
0	0
0	0
0	0
0.010603	0.0021329
0	0
0	0
0.024342	0.018713
0	0
0	0
0.013858	0.0094239
0.0001519	0.0035702
0	0
0	0
0	0
0	0
0	0
0	0
0.0055914	0.0045627
0	0
0.014904	0.0016791
0	0
0	0
0	0
0	0
0	0
0	0
0	0
0	6.3762e-06
0	0
0	0
0	0
0	0
0	0
0	0
0	0
0	0
0	0
0	0
0	0
0	0
0	0
0	0
0	0
5.8635e-05	0
0	0
0	0
0	0
0	0
0	0
0	0
0	0
0	0
0	0
0	0
0	0
0.03572	0.012137
0.006613	0.0014582
0	0
0	0
0.0026006	0
0	0
0	0
0	0
0	0
0	0
0	0
0	0
0	0
0	0
0	0
0	0
0	0
0	0
0	0
0	0
0	0
0	0
0	0
0	0
0	0
0	0
0	0
0	0
0	0
0	0
0	0
0	0
0	0
0	0
0	0
0	0
0	0
0	0
0	0
0	0
0	0
0	0
0	0
0	0
0	0
0	0
0	0
0	0
0.0069588	0.0040191
0	0
0.024807	0.018464
0	0
0	0
0	0
0.005661	0.0048656
0	0.0033333
0	0
0	0
0	0
0	0
0	0
0	0
0	0
0	0
0	0
0	0
0	0
0	0
0	0
0	0
0	0
0	0
0	0
0	0
0	0
0	0
0	0
4.3355e-05	0
0	0
0	0
0	0
0	0
0	0
0	0
0	0
0	0
0	0
0	0
0	0
0	0
0	0
0	0
0	0
0	0
0	0
0	0
0	0
0	0
0	0
0	0
0.028702	0.014806
0.017034	0.0095279
0	0
0	0
0	0
0	0
0	0
0	0
0	0
0	0
0	0
0	0
0	0
0	0
0	0
0	0
0	0
0	0
0	0
0	0
0	0
0	0
0	0
0	0
0	0
0	0
0	0
0	0
0	0
0	0
0	0
0	0
0	0
0	0
0	0
0	4.0038e-05
0	0
0	0
0	0
0	0
0	0
0	0
0	0
0	0
0	0
0	0
0	0
0.010291	0.0048964
0.010845	0.0030007
0.034713	0.026589
0	0
0	0
0	0
0	0
0	0
0.034099	0.014493
0	0
0	0
0	0
0	0
0	0
0	0
0	0
0	0
0	0
0	0
0.0008335	0.00013802
0	0
0	0
0	0
0	0
0	0
0	0
0	0
0	0
0	0
0	0
1.2663e-06	1.6317e-05
0	0
0	0
0	0
0	0
0.017771	0.011017
0	0
0	0.00013287
0	0
0	0
0	0
0	0
0	0
0	0
0	0
0	0
0	0
0	0
0.027297	0.008918
0	0
0	0
0	0
0	0
0.0010227	9.9976e-06
0.031556	0.011918
0	0
0	0
0.023719	0.0033111
0	0
0	0
0	0
0	0
0	0
0	0
0	0
0	0
0	0
0	0
0	0
0	0
0	0
0	0
0	0
0	0
0	0
0	0
0	0
0	0
0	0
0	0
0	0
0	0
0	0
0	0
0	0
0	0
0	0
0	0
0	0
0	0
0	0
0	0
0	0
0	0
0	0
0	0
0	0
0	0
0	0
0	0
0	0
0	0
0	0
0	0
0	0
0	0
0	0
0.021441	0.0074835
0	0
0	0
0	0
0	0
0	0
0	0
0	0
0.014312	0.0040184
0	0
0.006178	5.1142e-05
0	0
0	0
1.4991e-05	0.00011764
0	0
0	0
0	0
0	0
0	0
0	0
0	0
0	0
0	0
0	0
0	0
0	0
0	0
0	0
0	0
0	0
0	0
0	9.4432e-06
0.010711	0.0020495
0	0.00087944
0	0
0	0
0	0
0	0
0	0
0	0
0	0
0	0
0	0
0	0
0	0
0	0
0	0
0	0
0	0
0	0
0	0
0	0
0	0
0	0
0	0
0	0
0	0
0	0
0	0
0	0
0	0
0	0
0	0
0	0
0	0
0	0
0	0
0	0
0	0
0	0
0	0
0	0
0	0
0	0
0	0
0	0
0	0
0	0
0	0
0	0
0	0
0	0
0	0
0	0
0	0
0	0
0	0
0	0
0	0
0	0
0	0
0	0
0	0
0	0.00034977
0	0
0	0
0.014099	0.010053
0.0062292	0.005622
0	0
0.021359	0.0075902
0	0
0.026538	0.0077868
0	0
0	0
0	0
0	0
0	0
0	0
0.018808	0.0067669
0	0
0.027503	0.0084937
0	0
0	0
0	0
0	0
0	0
0	0
0.002188	0
0	0
0	0
0	0
0	0
0	0
0	0
0	0
0	0
0	5.3995e-06
0	0
0	0.00011382
0	0
0	0
0	0
0	0
0	0
0	0
0	0
0	0
0	0
0	0
0	0
0	0
0	0.0019776
0	0
0	0
0	0
0	0
0.00074238	0.00016076
0.021849	0.0058227
0	0
0.040237	0.0066289
0.034579	0.017912
0	0
0	0
0	0
0	0
0	0
0	0
0	0
0	0
0	0
0	0
0	0
0	0
0	0
0	0
0	0
0	0
0	0
0	0
0	0
0	0
0	0
0	0
0	0
0	0
0	0
0	0
0	0
0	0
0	0
0	0
0.0048213	0
0	0
0	0
0	0
0	0
0	0
0	0
0	0
0	0
0	0
0	0
0	0
0.0026243	0
0	0
0.030398	0.011273
0.00010301	0.0040755
0	0.0035845
0.034619	0.014056
0	0
0.025866	0.0080559
0	0
0	0
0	0
0	0
0	0
0	0
0	0
0	0
0	0
0	4.1298e-05
0	0
0.0061463	0.00014093
0	0
0	0
0	0
0	0
0.0013377	0
0	0
0	2.3558e-06
0	0
0	0
0	0
0	0
0	0
0	0
0	0
0	0
0.022877	0.03451
0	0
0	0
0	0
0	0
0	0
0	0
0	0.00011735
0	0
0	0
0	3.004e-06
0	0
0	0
0.0098339	0.0022857
7.2553e-07	0
0	0
0	0
0	0
0	0
0.035462	0.015204
0	0
0.01671	0.0069677
0.046736	0.029907
0	0
0	0
0	0
0	0
0	0
0	0
0	0
0	0
0	0
0	0
0	0
0	0.00044638
0	0
0	0
0	0
0	0
0	0
0	0
0	0
0	0
0	0
0	0
0	0
0	0
0	0
0	0
0	0
0	0
0	0
0	0
0.013645	0.0090561
0	0
0	6.1806e-05
0	2.2202e-05
0	0
0	0
0	0
0	0
0	0
0	0
0	0
0	0
0	0
0	0
0	0
0	0
0	0
0	0
0	0
0	0
0	0
0	0
0.030156	0.023198
0.031095	0.038262
0.013111	0.0027593
0	0
0	0
0	9.9759e-06
0.0047945	0.0013018
0	0
0	4.5945e-05
0	0
0	0
0	0
0	0
0.016626	0.016685
0.015876	0.013125
0.0066677	1.9654e-05
0	0
0	0
0	0
0	0
0	0
0	0
0	6.157e-07
0	0
0	0
0	0
0	0
0.011795	0.0041293
0.014898	0.015302
0.025511	0.0065074
0	0
0	0
0	0.0027849
0	0
0	0
0	0
0	0
0	0
0	0
0	0
0	0
0	0
0	0
0	0
0	0
0	0
0	0
0	0
0	0
0	0
0	0
0	0
0	0
0	0
0	0
0	0
0	0
0	0
0	0
0	0
0	0
0	0
0	0
0	0
0	0
0	0
0	0
0	0
0	0
0	0
0	0
0	0
0	0
0	0
0	0
0	0
0	0
0	0
0	0
0	0
0	0
0	0
0	0
0	0
0	0
0	0
0	0
0	0
0	0
0	0
0	0
0	0
0	0
0	0
0	0
0	0
0	0
0	0
0	0
0.028959	0.023619
0	0
0.028771	0.027205
0	0
0	0
0	0
0	0
0	0
0	0
0	0
0	0
0	0
0	0
0	0
0	1.3965e-05
0.012483	0.010779
0.0012468	0
0	0
0	0
0	0
0	0
0	0
0	0
0	0
0	0
0	0
0	0
0	0
0	0
0	0
0	0
0	0
0	0
0	0
0	0
0	0
0	0
0	0
0	0
0	0
0	0
0	0
0	0
0	0
0	0
0	0
0	0
0	0
0	0
0	0
0	0
0	0
0	0
0	0
0	0
0	0
0	0
0	0
0	0
0	0
0	0
0	0
0	0
0	0
0	0
0	0
0	0
0	0
0	0
0	0
0	0
0	0
0	0
0	0
0	0
0	0
0	0
0	0
0	0
0	0
0	0
0	0
0	0
0	0
0	0
0	0
0	0
0	0
0	0
0	0
0	0
0	0
0	0
0	0
0	0
0	0
0	0
0	0
0	0
0	0
0.031227	0.038765
0.029481	0.027375
0	0
0.028976	0.016778
0.014918	6.0567e-05
0	0
0	2.7523e-05
0.026194	0.0093002
0	0
0.011243	0.0061884
0	0
0.0073626	0.0021957
0.011585	2.0678e-05
0	0
0.0078017	0.004814
0.017999	0.011025
0.023308	0.014618
0	0
0	0
0	0
0	0
0	0
0	0
0	0
0	0.001082
0	0
0	0
0	0
0	0
0	0.0053911
0	0
0	0.0018717
8.0243e-06	1.7395e-05
0	0.00081947
0	0
0	0
0	0
0	0
0	0
0	0
0	0
0	0
0	0
0	0
0	0
0	0
0	0
0	0
0	0
0	0
0	0
0	0
0	0
0	0
0	0
0	0
0	0
0	0
0	0
0	0
0	0
0	0
0	0
0	0
0	0
0	0
0	0
0	0
0	0
0	0
0	0
0	0
0	0
0	0
0	0
0	0
0	0
0	0
0	0
0	0
0	0
0	0
0	0
0	0
0	0
0	0
0	0
0	0
0	0
0	0
0	0
0	0
0	0
0	0
0	0
0	0
0	0
0	0
0	0
0	0
0.013134	0.0028481
0	0
0.028515	0.016756
0	0
0.0097587	0.0038405
0	0
0	1.2161e-05
0.0078057	0.02243
0	0
0	1.8361e-05
0	0
0	0.0011982
0.0036417	0
1.4943e-05	0
3.0321e-06	6.6718e-05
0	0
0	0
0	0
0	0
0	0
0	0
0	0
0	0
0	0
0	0
0	0
0	0
0	0
0	0
0	0
0	0
0	1.1742e-05
0	0
0	0
0	0
0	0
0	0
0	7.0954e-06
0	0
0	0
0	0
0	0
0	0
6.43e-05	0
0	0
0	0
0	0
0	0
0	0
0	0
0	0
0	0
0	0
0.011864	0.0064881
0	0.0058377
0	0
0.0040453	0
0	0
0	0
0	0
0	0
0	0
0	0
0	0
0	0
0	0
0	0
0	0
0	0
0	0
0	0
0	0
0	0
0	0
0	0
0	0
0	0
0	0
0	0
0	0
0	0
0	0
0	0
0	0
0	0
0	0
0	0
0	0
0	0
0	0
0	0
0	0
0	0
0	0
0	0
0	0
0	0
0	0
0	0
0	0
0	0
0	0
0.015239	2.1822e-05
0.010345	0.0037193
0	0
0.014777	0
0.0040933	0.00040067
0.018198	0.0066694
0	0
0.022101	0.0066058
0	0
0.011958	0.0029793
0.0048574	0
0.013908	0.015657
0	0
0.00035154	0.0025512
0	0
0.0076095	0.00012763
0	0
0	0
0	0
0	0
0	0
0	0.00089598
0	3.5158e-05
0	0.0013308
0	0
0	0
0	0
0	0.00018544
0.0076377	0
0	0.0055862
0	0.0027393
0	1.8963e-05
0	0
0	0
0	1.3425e-05
0	2.6613e-05
0	0
0	0
0	0
0	0
0	0
0.0012183	0
0	0
0	0
0	0
0	0
0	0
0	0
0	0
0	0
0	0
0.0099311	0.0026639
0.0080583	0.00095139
0	0
0.0079349	0.011223
0.003778	1.2207e-05
0	0
0	0
0	0
0	0
0.0019859	3.9082e-06
0.00033374	1.7928e-05
0	0
0	0
0	0
0	0
0	3.4823e-05
0	0
0	0
0	0
0	0
0	0
0	0
0	0
6.2889e-05	0
0	0
0	0
0	0
0	0
0	0
0	0
0	0
0	0
0	0
0	0
0	0
0	0
0	0
0	0
0	0
0	0
0	0
0	0
0	0
0	0
0	0
0	0
0	0
0	0
0	0
0	0
0	0
0.014511	0
0	0
0.0022745	1.6413e-06
0	0
0	0
0	0
0.0091513	0.0036406
0.015895	0.0043816
0	4.015e-05
0.008838	9.2564e-06
0	0
0	0
0	0
0	0
0	0
0.023582	0.023161
0	0.0035707
0	0
0	0
0	0
0	0
0	1.331e-05
0	0
0	8.9053e-05
0	0
0	0
0	0
0	0
0	0
0	0
0	0
0	0
0	2.7245e-05
0	0
0	0
0	0
0	0
0	0
0	0
0.0039649	0.00030266
0	0
0	0
0	0
0	0
0	0
0	0
0	0
0	0
0	0
0.0049104	0.0028136
0.0044525	4.201e-05
0	0
0.1	0.18316
0	0
0	0
0	0
0	0
0.015754	0.0095472
0	0
0.0080769	0.001437
0	0
0	0
0	0
0.0084973	0.0015859
0.0043537	0
0	0
0.0042371	0
0	0
0	0
0	0
0	0
0	0
0	0
0	0
0	0
0	0
0	0
0	0
0	0
0.00042097	0
0	0
0	0
0	0
0	0
0	0
0	0
0	0
0	0
0.02133	0.0053355
0.0079934	0
0.0062107	0.0049517
0	0
0	0
0.015036	0.0044411
0.019511	0.0068582
0	0
0	9.8002e-06
0	0
0	2.6316e-05
0	1.3158e-05
0.0039295	0.00054204
0.0020832	0
0	0
0	0
0.016328	0.0024767
0.015323	0.0066103
0	0
0.013622	0.0074985
0.002121	5.9525e-05
0.0032373	0.0034189
0	0
0	0.0024732
0	0
0	0
0	0
0	0
0	0
0	0
0.0032414	0
0.016756	0.0066903
0.0066799	3.3151e-05
0	0
0	0
0	0
0	0
0	3.0786e-05
0	0
0	0
0	0
0	0
0	0
0	0
0	0.0021556
0	3.9266e-05
0	0
0	0
0	0
0	0
0	0
0	0
0	0
3.3573e-05	0
0	0
0	0
0	0
0	0
0	0
0	0
0	0
0	0
0	0
0	0
1.7373e-05	0.0012128
0	0
0	0
0	0
0	0
0	0
0	0
0	0
0	0
0	0
0	0
0	0
0	0
0	0
0	0
0	0
0	0
0	0
0	0
0	0
0	0
0	0
0	0
0	0
0	0
0	0
0	0
0	0
0	0
0	0
0	0
0	0
0	0
0	0
0	0
0	0
0	0
0	0
0	0
0	0
0	0
0	0
0	0
0	0
0.005073	0.0015745
0	0
0.026346	0.0091868
0.0079601	0.022343
0.01803	0.0070165
0	0
0	0
0	0
0	0
0.046221	0.033636
0	0
0.015314	0.0047331
0	0
0	0
0.013638	0.0048628
0	0
0	0
0	0
0	0
0	0
0	0
0	0
0	0
0	0
0	0.010184
0	0
0	0
0	0
0	0
0	0
0	0
0	0
0	0
0	0
0	0
0	0
0	0
0	0
0	0
0	0
0	0
0	0
0	0
0	0
0	0
0	0
0	0
0	0
0	0
0	0
0	0
0	0
0	0
0	0
0	0
0	0
0	0
0	0
0	0
0	0
0	0
0	0
0	0
0	0
0	0
0	0
0	0
0	0
0	0
0	0
0	0
0	0
0	0
0	0
0	0
0	0
0	0
0	0
0	0
0	0
0	0
0	0
0	0
0	0
0	0
0	0
0	0
0	0
0	0
0	0
0	0
0	0
0.015757	0.0031004
0	0
0.015163	0.0014238
0	0
0	0
0.0062773	4.8717e-05
0.027557	0.0084132
0	3.8314e-05
0	0
0	0
0	0
0	0
0	0
0	0
0.016049	0.0019719
0	0
0	0
0.01802	3.0673e-05
0.011143	0.0037877
0.014595	0.0042958
0	0
0	0
0	0
0	1.1505e-05
0	0
0	0
0	0
0	0
0	0
0	0
0	0
0.0030831	0
0.028204	0.032313
0.0022428	0
0	0.0068887
0	0
0	0
0	0
0	0
0	0.0080775
3.9469e-05	0
0	0
0	0
0	0
0	0
0	0
0	0
0	5.8837e-05
0	0
0	0
0	0
0	0
0	0
0	0
0	0
0.023149	0.0041278
0.0028829	0.0037118
0	0
0	0
0	0
0	0
0	0
0	0
0	0
0	0
0	0
0	0
0	0
0.039972	0.0089893
0.019328	0.0051761
0	0
0	0
0	0
0	0
1.884e-05	4.5833e-05
0	0
0	0
0	0
0	0
0	0
0	0
0	1.0033e-05
0	0
0	0
0	0
0	0
0	0
0.010728	0.0046156
0	0
8.7192e-06	0
0	0
0	0
0	0
0	0
0	0
0	0
0	0
0	0
0	0
0	0
0	0
0	0
0	0
0	0
0	0
0	0
0	0
0	0
0	7.1504e-05
0	0
0.011396	0.0061663
0	1.6112e-05
0.021728	0.0068232
0	0
0.015125	0.0066512
0.045927	0.033306
0.018375	3.9225e-05
0	0
0	0
0.022613	0.011796
0.014886	3.1129e-05
0	0
0.0018802	1.1231e-05
0	0
0	0
0	0
0	0
0	0
0	0
0	0
0	0
0	0
0.0052084	0.0036754
0	0
0	0
0	0
0	0
0	0
0	0
0	6.0575e-06
0	0
0	0
0	0
0	0
0	0
0	0
0	0
0	0
0	0
0	0
0	0
0	0
0	0
0	0
0	0
0	0
0	0
0	0
0	0
0	0
0	0
0	0
0	0
0	0
0	0
0	0
0	0
0	0
0	0
0	0
0	0
0	0
0	0
0	0
0	0
0	0
0	0
0	0
0	0
0	0
0	0
0	0
0	0
0	0
0	0
0	0
0	0
0	0
0	0
0	0
0	0
0	0
0	0
0	0
0	0
0	0
0	0
0	0
0	0
0	0
0	0
0	0
0	0
0	0
0.0012658	0.00011607
0	0
0	0
0.0065537	0.00013915
0	0
0	0
0	0
0	0
0	0
0.0090692	0.0037702
0	0
0	0
0.011024	0.0035624
0	0
0	0
0.0079393	1.4381e-05
0	0
0	0
0	0
0	0
0	0
0	0
0	0.00077891
0.017767	0.0085429
0	1.0347e-05
0	0
0	0
0	0
0	0
0	0
0	0
0	0
0	0
0	0
0	0
0	0
0	0
0	0
0	0
0	0
0	0.0030837
0	0
0	0
0.0030437	1.0471e-05
0	0.0019932
3.7086e-05	0
0	0
0	0
0	0
0	0
0	0
0	0
0	0
0	0
0	0
0	0
0	0
0	0
0	0
0	0
0.0080502	0.0074427
0	0
0	0
0	0
0	0
0.033808	0.022166
0	0
0	0
0	0
0	0
0	0
0	0
3.7406e-05	0
0	0
0	0
0	0
0	0
0	0
0	0
0	0
0	0
0	0.00014608
0	0
0.024443	0.0082779
0	0
0	0
0	0
0	0
0	0
0	0
0	0
0	0
0	0
0	0
[truncated: 8,001 more rows]
