# Supplementary material for: Competitive interactions shape mammalian brain network dynamics and computation
Source: Nat Neurosci. 2026 Mar 11;29(4):915–33. doi: 10.1038/s41593-026-02205-3 (PMC13061630; doi:10.1038/s41593-026-02205-3)
Supplement: Supplementary file 20 — Statistical source data for Extended Data Fig. 8. [file 41593_2026_2205_MOESM20_ESM.xlsx]

## Sheet: ED_Fig8_GEC_SC_corr
Human			Macaque			Mouse
0.48204			0.78633			0.79184
0.59077			0.91811			0.87568
0.61343			0.91148			0.78874
0.52011			0.82475			0.81088
0.60195			0.88641			0.72943
0.49741			0.77768			0.73928
0.54998			0.83826			0.80784
0.70685			0.90633			0.81046
0.54293			0.6676			0.84005
0.64731			0.72181			0.74173
0.4729			0.72409
0.58619			0.86101
0.60465			0.61373
0.57758			0.90262
0.52831			0.76644
0.52109			0.82585
0.56252			0.83623
0.61564			0.79928
0.57555			0.82244
0.59914
0.52735
0.59183
0.55927
0.61955
0.53472
0.50702
0.53108
0.47585
0.60574
0.58491
0.61362
0.52459
0.5959
0.5567
0.56946
0.62235
0.43643
0.5359
0.5225
0.48196
0.57291
0.56659
0.45844
0.50012
0.71061
0.63571
0.58693
0.60935
0.65828
0.59784
0.65416
0.48631
0.53579
0.5146
0.67335
0.48234
0.58643
0.66859
0.66355
0.54952
0.44493
0.55827
0.52924
0.51368
0.56816
0.62628
0.62436
0.60655
0.52719
0.60793
0.64409
0.51833
0.65347
0.56159
0.58161
0.57701
0.56627
0.59358
0.46044
0.64196
0.51338
0.46928
0.72919
0.51301
0.51689
0.46063
0.62168
0.67367
0.47665
0.60762
0.67333
0.66098
0.5691
0.5082
0.63882
0.6113
0.55698
0.60096
0.45192
0.50839
